# Supplementary material for: Environmental factors and stochasticity affect the fungal community structures in the water and sediments of Hulun Lake, China
Source: Ecol Evol. 2022 Nov 18;12(11):e9510. doi: 10.1002/ece3.9510 (PMC9674472; doi:10.1002/ece3.9510)
Supplement: Supplementary file 6 — Data S1 [file ECE3-12-e9510-s004.xlsx]

## Sheet: Sheet1
OTU	Total_tags	TNS1_tags	TNS4_tags	TNS5_tags	TNS6_tags	TNS7_tags	TNS19_tags	TNS18_tags	TNS17_tags	TNS16_tags	TNS14_tags	TNS12_tags	TNS23_tags	TNS20_tags	TNS9_tags	TNS10_tags	TNS11_tags	TH18_tags	TH5_tags	TH6_tags	TH7_tags	TH2_tags	TH1_tags	TH23_tags	TH22_tags	TH21_tags	TH20_tags	TH19_tags	TH4_tags	TH3_tags	TH9_tags	TH10_tags	TH11_tags	TH12_tags	TH17_tags	TH16_tags	TH15_tags	TH14_tags	TH13_tags	TNS1_relative_abundance	TNS4_relative_abundance	TNS5_relative_abundance	TNS6_relative_abundance	TNS7_relative_abundance	TNS19_relative_abundance	TNS18_relative_abundance	TNS17_relative_abundance	TNS16_relative_abundance	TNS14_relative_abundance
Otu000035	50134	27	553	547	20	242	1455	8186	29443	2516	197	417	461	2880	0	2137	222	0	0	154	193	2	0	16	126	19	3	5	0	7	195	60	51	0	0	0	0	0	0	0.048133	5.53332	3.12339	0.376719	0.399116	9.45419	11.0765	76.5509	23.0551	2.73801
Otu000038	44724	28725	1914	351	237	1486	449	875	849	756	86	5692	222	367	0	985	740	6	9	128	35	26	2	1	9	89	46	42	1	44	139	81	324	2	3	0	1	2	0	51.2078	19.1515	2.00422	4.46412	2.45077	2.91748	1.18397	2.20737	6.92752	1.19527
Otu000045	36396	6	14	365	411	128	424	33034	145	216	11	224	231	517	1	14	87	5	0	143	209	3	3	8	3	1	2	3	1	0	9	176	2	0	0	0	0	0	0	0.010696	0.140084	2.08417	7.74157	0.211103	2.75504	44.6985	0.376995	1.97929	0.152884
Otu000052	33165	75	143	71	50	26946	1	228	244	0	63	1646	6	151	0	1930	1472	7	0	7	6	0	0	0	2	0	0	3	0	0	0	2	112	0	0	0	0	0	0	0.133702	1.43086	0.405413	0.941797	44.4404	0.006498	0.308508	0.634392	0	0.875608
Otu000063	25194	0	1	1	0	0	53	122	90	66	0	0	24370	127	0	121	0	0	0	65	99	0	0	0	0	0	0	0	0	0	4	0	75	0	0	0	0	0	0	0	0.010006	0.00571	0	0	0.344379	0.165079	0.233997	0.604783	0
Otu000070	22818	280	33	78	63	118	716	6147	141	2627	803	5255	59	2790	3020	133	200	0	0	57	125	0	0	0	2	11	6	30	60	0	11	38	15	0	0	0	0	0	0	0.499153	0.330198	0.445383	1.18666	0.19461	4.65237	8.31755	0.366596	24.0722	11.1605
Otu000048	19593	20	167	52	8	419	83	49	142	5	61	1787	112	9	3	53	21	19	3610	766	211	3266	774	16	86	42	16	8	2288	2690	54	370	961	289	42	211	340	205	338	0.035654	1.671	0.296922	0.150688	0.691031	0.539311	0.066302	0.369196	0.045817	0.847811
Otu000086	15325	130	251	3124	252	949	70	2487	505	135	231	1354	102	222	0	1313	3935	17	0	75	56	1	0	1	17	2	6	9	0	0	21	40	20	0	0	0	0	0	0	0.23175	2.51151	17.8382	4.74666	1.56513	0.454841	3.36518	1.31298	1.23706	3.21056
Otu000087	15176	0	40	0	1	0	0	0	50	0	0	0	0	0	0	2	0	16	0	1	0	45	17	394	14061	57	2	50	0	0	81	0	24	5	3	6	3	111	207	0	0.40024	0	0.018836	0	0	0	0.129998	0	0
Otu000095	14465	0	2	14	7	3	8	29	5	7	2	5	11	25	0	9	10	772	437	509	536	1402	507	0	2	1	39	727	520	275	267	3941	2802	1124	111	32	42	97	185	0	0.020012	0.079941	0.131852	0.004948	0.051982	0.03924	0.013	0.064144	0.027797
Otu000096	14217	0	0	0	1	41	55	126	88	73	0	0	118	13451	0	1	0	1	0	84	111	0	0	0	0	0	0	0	0	0	0	2	65	0	0	0	0	0	0	0	0	0	0.018836	0.067619	0.357375	0.170491	0.228797	0.668927	0
Otu000068	14101	773	666	671	439	2477	203	789	151	855	86	3082	60	696	99	143	1016	27	20	92	226	304	6	14	83	14	8	30	199	92	79	159	316	27	8	42	70	43	36	1.37802	6.664	3.83144	8.26898	4.08517	1.31904	1.0676	0.392595	7.83469	1.19527
Otu000097	13852	3	1	0	0	0	2	7	30	4	1	2	1	11	0	0	0	19	3	26	783	17	98	2	8	7	7	10	0	0	1688	269	26	137	17	36	58	3924	6655	0.005348	0.010006	0	0	0	0.012995	0.009472	0.077999	0.036654	0.013899
Otu000100	13192	30	47	1	10	0	0	0	21	18	5	0	0	0	0	1	0	29	2	2	0	7	32	0	20	18	31	30	26	11	11674	326	69	7	1	54	1	4	715	0.053481	0.470282	0.00571	0.188359	0	0	0	0.054599	0.164941	0.069493
Otu000103	12622	0	0	1	0	0	0	123	1	1	8	1	0	0	0	0	89	11476	1	94	1	0	2	18	10	3	48	71	0	0	82	100	133	27	94	21	2	202	13	0	0	0.00571	0	0	0	0.166432	0.0026	0.009163	0.111188
Otu000117	10115	23	106	26	34	4882	98	267	47	15	62	2183	23	246	0	529	1524	3	0	7	9	0	0	0	4	0	0	6	0	0	0	5	15	1	0	0	0	0	0	0.041002	1.06064	0.148461	0.640422	8.05159	0.636777	0.361279	0.122199	0.137451	0.86171
Otu000119	9902	2	0	2	0	0	0	7	2	1	1	0	1	8	0	1	0	10	579	153	89	493	360	160	1	11	5	4	44	55	149	800	475	1569	111	28	38	3854	889	0.003565	0	0.01142	0	0	0	0.009472	0.0052	0.009163	0.013899
Otu000122	9284	1	0	1	3	5	3	5	3	4	1	3	3	8	0	7	35	13	185	159	427	933	272	5	10	148	17	59	35	22	68	919	1476	1955	99	24	33	2153	190	0.001783	0	0.00571	0.056508	0.008246	0.019493	0.006766	0.0078	0.036654	0.013899
Otu000130	8653	0	0	0	0	0	0	0	0	0	0	0	0	0	0	0	0	1	0	1	0	18	114	178	0	11	1	1	0	1	13	16	74	413	6	29	32	6257	1487	0	0	0	0	0	0	0	0	0	0
Otu000133	8312	0	0	30	0	0	12	8141	11	12	0	0	12	19	0	0	0	0	0	16	27	0	0	0	0	0	0	0	0	0	0	32	0	0	0	0	0	0	0	0	0	0.171301	0	0	0.077973	11.0156	0.0286	0.109961	0
Otu000139	7635	0	0	0	1	0	0	0	0	0	1	52	0	0	0	0	1	235	0	2	35	2	0	0	5	5	54	6914	30	38	97	73	83	0	6	0	0	1	0	0	0	0	0.018836	0	0	0	0	0	0.013899
Otu000141	7479	22	31	44	20	7163	0	0	1	0	16	27	0	50	0	34	35	0	0	0	0	0	0	0	0	0	0	0	0	0	0	0	36	0	0	0	0	0	0	0.039219	0.310186	0.251242	0.376719	11.8135	0	0	0.0026	0	0.222377
Otu000146	7053	0	0	0	0	23	25	46	31	32	0	0	75	6731	0	0	0	0	0	24	41	0	0	0	0	0	0	0	0	0	0	1	24	0	0	0	0	0	0	0	0	0	0	0.037933	0.162443	0.062243	0.080599	0.293228	0
Otu000145	7023	0	0	2	2	2	4	4	1	6	4	1	2	4	0	3	0	13	36	50	87	355	168	2	0	2	15	11	17	27	125	726	1120	1946	267	88	134	1111	688	0	0	0.01142	0.037672	0.003298	0.025991	0.005412	0.0026	0.05498	0.055594
Otu000149	6868	2	0	0	8	0	2	6	1	3	0	1	2	2	0	0	1	18	107	447	101	675	319	2	3	4	17	14	20	35	1102	1591	421	530	83	215	390	315	431	0.003565	0	0	0.150688	0	0.012995	0.008119	0.0026	0.02749	0
Otu000150	6760	24	18	31	17	31	0	0	0	0	12	1460	14	0	1542	3545	26	0	0	0	9	0	0	0	0	0	0	4	18	0	1	1	6	1	0	0	0	0	0	0.042785	0.180108	0.177011	0.320211	0.051126	0	0	0	0	0.166782
Otu000153	6546	9	19	14	10	139	23	9	277	50	24	5505	22	90	0	64	226	0	0	1	23	1	0	0	1	0	0	19	0	0	11	3	6	0	0	0	0	0	0	0.016044	0.190114	0.079941	0.188359	0.229244	0.149448	0.012178	0.720191	0.458169	0.333565
Otu000157	6472	4702	27	25	17	28	0	11	0	13	50	22	0	0	1236	31	259	2	0	2	0	0	0	0	0	15	0	0	12	0	20	0	0	0	0	0	0	0	0	8.38221	0.270162	0.142751	0.320211	0.046179	0	0.014884	0	0.119124	0.694927
Otu000164	5848	2	194	153	36	4	6	7	141	61	0	1	9	10	0	4	10	11	271	1499	6	28	0	0	1	1	1	0	609	427	2	31	228	731	379	219	714	19	33	0.003565	1.94117	0.873637	0.678094	0.006597	0.038986	0.009472	0.366596	0.558966	0
Otu000155	5404	633	777	357	198	145	177	480	80	48	195	994	80	134	0	101	884	3	0	10	12	0	0	0	6	5	4	8	20	1	33	9	9	0	0	0	1	0	0	1.12844	7.77466	2.03849	3.72952	0.23914	1.1501	0.649491	0.207998	0.439842	2.71021
Otu000158	5339	3659	20	24	26	27	0	1	1	16	38	552	1	24	0	178	13	0	1	1	1	267	13	4	2	13	3	28	73	44	18	97	16	148	1	0	29	0	0	6.52286	0.20012	0.137041	0.489734	0.044529	0	0.001353	0.0026	0.146614	0.528145
Otu000170	5018	0	0	0	0	0	1	0	0	0	2	2	17	1	0	0	30	4231	0	19	2	0	0	12	8	1	34	369	1	3	62	63	63	6	48	7	2	33	1	0	0	0	0	0	0.006498	0	0	0	0.027797
Otu000180	4894	0	16	0	0	0	0	0	20	0	0	0	0	0	0	0	0	11	0	0	13	0	0	256	4380	42	0	127	0	0	22	0	0	0	3	4	0	0	0	0	0.160096	0	0	0	0	0	0.051999	0	0
Otu000163	4824	17	127	25	12	14	9	136	3	5	38	4031	4	3	0	10	13	1	80	18	43	5	27	0	3	0	1	10	2	112	10	0	4	0	13	31	2	15	0	0.030306	1.27076	0.142751	0.226031	0.023089	0.05848	0.184023	0.0078	0.045817	0.528145
Otu000184	4800	0	0	5	7	0	2	3	3	31	0	0	6	3	0	1	2	12	114	344	59	525	268	3	2	0	7	6	22	11	710	1053	310	409	30	136	217	188	311	0	0	0.02855	0.131852	0	0.012995	0.004059	0.0078	0.284065	0
Otu000192	4424	0	0	0	0	0	0	0	0	0	0	0	0	0	0	0	0	0	11	2	0	114	581	77	0	0	0	15	1	0	14	0	1	40	1	13	19	2413	1122	0	0	0	0	0	0	0	0	0	0
Otu000152	4403	241	185	137	120	185	124	245	183	47	94	873	9	118	0	983	546	4	0	29	52	0	0	0	2	5	1	10	0	2	146	42	20	0	0	0	0	0	0	0.429628	1.85111	0.782276	2.26031	0.305109	0.805718	0.331511	0.475794	0.430679	1.30646
Otu000196	4384	3	4	5	2	0	3	7	1	0	0	0	1	1	0	0	0	6	2	3	98	32	87	0	2	4	5	8	1	0	284	482	81	127	2	13	27	2360	733	0.005348	0.040024	0.02855	0.037672	0	0.019493	0.009472	0.0026	0	0
Otu000203	4146	1	5	3	5	8	247	94	2401	12	58	2	10	25	0	5	1211	6	0	17	15	0	0	0	9	0	1	0	0	0	11	0	0	0	0	0	0	0	0	0.001783	0.05003	0.01713	0.09418	0.013194	1.60494	0.127192	6.24252	0.109961	0.806115
Otu000205	3848	0	2	0	0	20	8	29	14	10	0	0	21	3704	0	0	0	0	0	8	18	0	0	0	0	0	0	0	0	0	3	0	11	0	0	0	0	0	0	0	0.020012	0	0	0.032985	0.051982	0.03924	0.0364	0.091634	0
Otu000211	3830	2	3	0	21	5	2594	36	22	32	211	1	370	452	0	7	2	0	0	16	33	0	0	0	0	0	1	0	0	0	0	16	6	0	0	0	0	0	0	0.003565	0.030018	0	0.395555	0.008246	16.8551	0.048712	0.057199	0.293228	2.93259
Otu000132	3712	116	12	26	8	1714	26	32	12	2	3	105	3	13	0	12	5	1	144	51	7	288	20	0	2	1	2	0	183	277	6	23	196	91	16	92	88	48	87	0.206792	0.120072	0.148461	0.150688	2.8268	0.168941	0.043299	0.0312	0.018327	0.041696
Otu000223	3675	4	2	2	3	5	0	0	0	0	0	537	0	0	3083	1	5	0	0	0	1	0	0	0	0	0	0	3	29	0	0	0	0	0	0	0	0	0	0	0.007131	0.020012	0.01142	0.056508	0.008246	0	0	0	0	0
Otu000219	3629	0	0	0	0	2	1	2	2	2	0	0	3	2	0	0	2	14	106	278	12	149	52	171	3	6	2	122	161	194	10	25	441	330	303	388	287	489	70	0	0	0	0	0.003298	0.006498	0.002706	0.0052	0.018327	0
Otu000229	3253	0	1	0	2	12	174	6	10	7	97	1	19	2886	0	2	1	2	0	7	17	0	0	0	0	0	0	0	0	0	0	2	7	0	0	0	0	0	0	0	0.010006	0	0.037672	0.019791	1.1306	0.008119	0.026	0.064144	1.34816
Otu000240	3138	0	0	0	0	0	0	0	1	0	13	0	0	1	0	1	0	23	0	1	15	6	0	2	9	1	2921	32	0	0	30	30	28	2	2	0	1	14	5	0	0	0	0	0	0	0	0.0026	0	0.180681
Otu000242	3114	13	17	2991	2	21	0	17	0	0	9	12	0	0	0	11	7	0	0	0	0	0	0	0	0	0	0	0	0	0	0	14	0	0	0	0	0	0	0	0.023175	0.170102	17.0787	0.037672	0.034634	0	0.023003	0	0	0.125087
Otu000217	3075	109	37	7	25	95	0	29	41	18	15	2	19	89	4	2	213	1	87	52	24	1358	0	4	1	1	0	0	211	12	5	7	3	4	3	79	39	35	444	0.194313	0.370222	0.03997	0.470898	0.156678	0	0.03924	0.106599	0.164941	0.208478
Otu000245	3067	1570	4	7	9	24	38	4	6	12	6	7	17	675	0	649	15	0	0	3	5	0	0	0	0	2	0	6	0	0	3	2	3	0	0	0	0	0	0	2.79882	0.040024	0.03997	0.169523	0.039582	0.246914	0.005412	0.0156	0.109961	0.083391
Otu000250	3001	3	9	2	0	1	5	1	10	0	83	0	1	1	0	4	1	6	76	39	19	44	23	0	449	9	1	2	45	96	245	482	144	286	24	15	63	333	479	0.005348	0.090054	0.01142	0	0.001649	0.032489	0.001353	0.026	0	1.15358
Otu000257	2991	11	3	4	892	4	14	20	10	1949	1	7	8	19	0	3	7	0	0	8	15	0	0	0	0	7	0	0	0	0	7	2	0	0	0	0	0	0	0	0.01961	0.030018	0.02284	16.8017	0.006597	0.090968	0.027062	0.026	17.8594	0.013899
Otu000244	2990	1767	117	11	90	175	27	1	0	30	2	13	0	82	0	6	9	0	41	9	23	219	1	0	0	4	1	0	39	284	8	0	8	14	0	1	2	6	0	3.15001	1.1707	0.06281	1.69524	0.288617	0.175439	0.001353	0	0.274901	0.027797
Otu000235	2981	14	196	111	5	562	12	4	166	41	4	8	4	10	664	10	951	4	2	8	4	48	5	0	0	1	1	0	38	0	5	43	39	7	5	0	0	0	9	0.024958	1.96118	0.633815	0.09418	0.926873	0.077973	0.005412	0.431595	0.375699	0.055594
Otu000253	2973	0	0	1	2	0	2	1	0	1	0	0	2	5	0	5	1	11	6	24	48	0	1	0	0	0	11	9	0	2	90	862	998	598	11	1	8	72	201	0	0	0.00571	0.037672	0	0.012995	0.001353	0	0.009163	0
Otu000252	2940	0	1	0	7	6	1112	10	8	7	144	0	14	1592	0	2	0	0	0	4	19	0	0	0	0	1	0	0	0	0	0	1	12	0	0	0	0	0	0	0	0.010006	0	0.131852	0.009895	7.22547	0.013531	0.0208	0.064144	2.00139
Otu000259	2932	0	0	0	0	11	6	11	10	7	0	0	10	2858	0	0	0	0	0	5	8	0	0	0	0	0	0	0	0	0	0	0	6	0	0	0	0	0	0	0	0	0	0	0.018142	0.038986	0.014884	0.026	0.064144	0
Otu000272	2855	2733	12	14	7	13	0	0	0	22	5	9	0	0	0	18	3	0	0	0	0	0	0	0	0	9	0	0	0	0	10	0	0	0	0	0	0	0	0	4.87209	0.120072	0.079941	0.131852	0.02144	0	0	0	0.201594	0.069493
Otu000256	2838	2	5	5	6	104	157	16	11	2	1	5	104	243	1945	9	6	4	2	19	23	1	4	0	3	2	7	14	34	12	16	13	52	0	0	10	0	1	0	0.003565	0.05003	0.02855	0.113016	0.171521	1.02014	0.02165	0.0286	0.018327	0.013899
Otu000271	2836	9	19	29	10	20	462	11	3	5	2155	13	10	3	0	11	9	0	0	6	26	0	0	0	0	1	32	0	0	0	0	2	0	0	0	0	0	0	0	0.016044	0.190114	0.165591	0.188359	0.032985	3.00195	0.014884	0.0078	0.045817	29.9514
Otu000204	2811	68	29	256	21	2	823	189	15	9	128	44	688	188	60	54	66	3	0	10	21	12	0	28	14	2	0	32	0	2	11	19	6	0	1	1	0	1	8	0.121223	0.290174	1.46177	0.395555	0.003298	5.34763	0.255737	0.039	0.08247	1.77901
Otu000275	2768	1002	11	3	0	654	4	7	2	8	161	4	32	798	0	5	4	0	0	2	5	0	0	0	9	4	1	21	0	0	3	22	6	0	0	0	0	0	0	1.78625	0.110066	0.01713	0	1.0786	0.025991	0.009472	0.0052	0.073307	2.23766
Otu000198	2696	5	12	38	10	406	6	64	155	6	28	553	9	54	0	16	706	0	166	7	12	58	0	0	6	3	2	13	170	7	10	24	15	3	0	12	116	4	0	0.008913	0.120072	0.216982	0.188359	0.669591	0.038986	0.086599	0.402995	0.05498	0.389159
Otu000288	2569	0	18	0	0	0	0	0	14	0	0	0	6	0	0	1	0	0	0	0	0	0	0	15	2479	10	0	2	0	0	13	0	0	1	0	0	0	10	0	0	0.180108	0	0	0	0	0	0.0364	0	0
Otu000299	2534	0	0	0	0	0	0	0	0	0	6	0	0	0	0	0	0	4	1	0	10	0	0	0	0	3	2417	13	18	20	18	15	9	0	0	0	0	0	0	0	0	0	0	0	0	0	0	0	0.083391
Otu000284	2505	9	10	5	3	5	0	0	0	0	3	2437	0	0	0	6	9	0	0	0	13	0	0	0	0	0	0	5	0	0	0	0	0	0	0	0	0	0	0	0.016044	0.10006	0.02855	0.056508	0.008246	0	0	0	0	0.041696
Otu000050	2503	25	9	124	12	1323	24	147	24	0	22	122	19	17	86	10	241	5	0	8	18	0	0	0	65	54	12	1	3	3	2	104	15	0	0	0	8	0	0	0.044567	0.090054	0.708045	0.226031	2.18194	0.155945	0.198907	0.062399	0	0.305768
Otu000262	2448	0	0	8	2	23	23	1803	9	12	55	0	4	452	1	1	4	3	1	6	13	0	0	0	3	0	3	0	0	5	6	11	0	0	0	0	0	0	0	0	0	0.04568	0.037672	0.037933	0.149448	2.43965	0.0234	0.109961	0.76442
Otu000298	2411	0	0	1	0	0	6	14	4	6	1	1	6	6	0	0	0	0	48	41	1918	14	5	0	0	0	7	1	0	0	27	112	88	30	0	3	1	3	68	0	0	0.00571	0	0	0.038986	0.018943	0.0104	0.05498	0.013899
Otu000311	2317	0	6	2	0	0	0	1	8	1	0	0	0	1	0	0	0	0	0	0	25	25	13	1	1948	1	1	1	0	0	41	160	70	12	0	0	0	0	0	0	0.060036	0.01142	0	0	0	0.001353	0.0208	0.009163	0
Otu000173	2304	3	2	234	4	0	47	147	144	97	1	379	21	0	0	710	458	0	19	8	10	0	1	0	0	0	0	1	0	0	2	15	1	0	0	0	0	0	0	0.005348	0.020012	1.33615	0.075344	0	0.305393	0.198907	0.374396	0.888848	0.013899
Otu000319	2270	9	12	20	5	995	1	434	45	63	66	8	1	17	0	160	424	0	0	4	1	0	0	0	0	0	0	0	0	0	0	1	4	0	0	0	0	0	0	0.016044	0.120072	0.114201	0.09418	1.64099	0.006498	0.587248	0.116999	0.577293	0.917304
Otu000301	2178	2	9	0	3	0	0	3	1	3	0	0	0	1	0	1	0	15	19	54	116	1	0	0	1	1	5	12	2	0	544	653	319	164	0	0	5	14	230	0.003565	0.090054	0	0.056508	0	0	0.004059	0.0026	0.02749	0
Otu000143	2117	0	1	20	0	87	0	18	0	4	0	0	1	3	0	1	0	0	89	85	5	401	26	4	2	24	4	0	217	798	4	41	161	48	1	10	45	5	12	0	0.010006	0.114201	0	0.143484	0	0.024356	0	0.036654	0
Otu000331	2104	0	0	0	0	0	1	3	3	3	0	0	3	4	0	0	2	2	309	626	110	481	30	0	1	0	3	1	30	66	39	72	39	35	30	11	114	62	24	0	0	0	0	0	0.006498	0.004059	0.0078	0.02749	0
Otu000316	2057	0	0	0	0	0	0	0	0	0	0	0	0	6	0	0	2	92	484	30	0	11	1	1	0	0	0	10	55	43	3	3	158	107	76	156	806	5	8	0	0	0	0	0	0	0	0	0	0
Otu000309	2042	343	449	192	26	823	1	3	1	3	10	9	91	0	0	33	13	4	0	0	0	1	2	0	4	3	0	21	0	0	1	2	7	0	0	0	0	0	0	0.611463	4.4927	1.09633	0.489734	1.35732	0.006498	0.004059	0.0026	0.02749	0.138985
Otu000249	2023	6	29	55	82	14	25	79	128	63	79	988	46	66	0	78	251	0	0	3	12	0	0	0	2	0	0	8	0	0	2	4	3	0	0	0	0	0	0	0.010696	0.290174	0.314052	1.54455	0.023089	0.162443	0.106895	0.332796	0.577293	1.09798
Otu000340	2014	0	0	0	0	0	0	0	0	0	10	0	0	0	0	0	0	5	3	1	20	0	0	0	1	6	1873	10	0	33	20	15	17	0	0	0	0	0	0	0	0	0	0	0	0	0	0	0	0.138985
Otu000339	1993	2	964	5	3	10	4	8	8	3	1	5	3	961	0	2	1	0	0	0	6	0	0	0	2	0	0	0	0	0	4	0	1	0	0	0	0	0	0	0.003565	9.64579	0.02855	0.056508	0.016492	0.025991	0.010825	0.0208	0.02749	0.013899
Otu000345	1937	0	0	0	0	0	1	0	0	1	0	0	0	1	0	1	0	6	1	0	17	21	51	0	2	2	0	0	0	0	133	200	22	35	0	5	7	1049	382	0	0	0	0	0	0.006498	0	0	0.009163	0
Otu000342	1895	1824	3	11	4	9	0	0	0	8	3	1	0	0	0	12	3	0	0	0	0	0	0	0	0	7	0	0	0	0	10	0	0	0	0	0	0	0	0	3.25163	0.030018	0.06281	0.075344	0.014843	0	0	0	0.073307	0.041696
Otu000325	1732	2	82	110	193	0	1	54	0	25	1	146	0	0	711	5	2	0	5	3	1	50	16	1	1	0	0	2	173	4	3	3	104	3	0	0	13	3	15	0.003565	0.820492	0.628105	3.63534	0	0.006498	0.073068	0	0.229085	0.013899
Otu000357	1693	0	0	0	1	0	0	0	0	0	0	0	4	1	0	0	0	0	30	28	75	192	51	0	0	23	5	6	5	9	14	167	239	459	15	3	7	326	33	0	0	0	0.018836	0	0	0	0	0	0
Otu000369	1680	0	11	0	0	0	0	0	0	2	0	0	0	0	0	0	0	2	0	0	2	23	46	0	656	6	0	3	1	0	145	113	166	93	2	3	2	167	237	0	0.110066	0	0	0	0	0	0	0.018327	0
Otu000276	1642	9	3	817	2	408	6	10	0	0	5	70	99	3	0	9	8	0	0	2	2	27	3	0	1	5	0	0	15	33	22	0	13	8	4	1	9	0	48	0.016044	0.030018	4.66511	0.037672	0.67289	0.038986	0.013531	0	0	0.069493
Otu000378	1621	1	0	0	0	0	0	4	1	2	0	22	222	3	1323	1	0	0	0	1	3	0	0	0	0	1	0	0	19	0	0	1	2	0	0	0	0	15	0	0.001783	0	0	0	0	0	0.005412	0.0026	0.018327	0
Otu000346	1601	2	0	173	4	21	0	0	0	56	0	816	0	0	0	4	423	2	0	8	2	57	0	0	0	3	0	5	2	11	0	0	1	0	0	0	3	0	8	0.003565	0	0.987838	0.075344	0.034634	0	0	0	0.513149	0
Otu000379	1600	18	14	15	8	154	3	0	0	0	16	1320	0	0	0	18	16	0	0	0	8	0	0	0	0	0	0	9	0	0	0	0	1	0	0	0	0	0	0	0.032088	0.140084	0.085651	0.150688	0.253983	0.019493	0	0	0	0.222377
Otu000374	1584	0	0	1	0	0	1	2	1	1	0	1	4	1	0	0	1	1	5	236	54	48	5	5	0	0	1	2	96	8	94	131	3	41	30	781	7	5	18	0	0	0.00571	0	0	0.006498	0.002706	0.0026	0.009163	0
Otu000367	1578	0	1	0	1	11	156	8	7	1	0	2	79	1300	0	1	0	0	0	3	2	0	0	0	0	0	0	1	0	0	0	0	5	0	0	0	0	0	0	0	0.010006	0	0.018836	0.018142	1.01364	0.010825	0.0182	0.009163	0
Otu000388	1503	0	0	2	3	0	1	2	1	0	0	0	0	0	0	0	0	6	1	2	58	11	15	0	2	0	2	2	1	0	159	685	32	18	2	2	5	216	275	0	0	0.01142	0.056508	0	0.006498	0.002706	0.0026	0	0
Otu000403	1424	0	0	1	0	1	1	0	0	0	0	0	0	0	0	0	0	5	0	0	19	51	37	0	0	1	0	3	1	0	51	246	119	167	4	9	9	446	253	0	0	0.00571	0	0.001649	0.006498	0	0	0	0
Otu000408	1422	4	2	0	2	4	0	0	0	0	0	2	1	0	0	1404	1	0	0	0	0	0	0	0	0	0	0	0	0	0	0	0	2	0	0	0	0	0	0	0.007131	0.020012	0	0.037672	0.006597	0	0	0	0	0
Otu000410	1400	0	0	0	0	0	0	28	1	0	0	1	0	0	0	0	5	1054	0	3	4	0	0	10	0	0	8	178	0	2	15	16	17	2	40	11	1	2	2	0	0	0	0	0	0	0.037887	0.0026	0	0
Otu000416	1396	27	2	4	4	3	0	0	0	1	2	5	4	0	0	1339	2	0	0	0	0	0	0	0	0	0	0	0	0	0	0	0	3	0	0	0	0	0	0	0.048133	0.020012	0.02284	0.075344	0.004948	0	0	0	0.009163	0.027797
Otu000392	1387	5	3	84	40	3	100	1	0	2	2	2	1	1	0	3	979	3	0	9	31	0	0	0	0	0	0	0	0	0	2	5	111	0	0	0	0	0	0	0.008913	0.030018	0.479644	0.753438	0.004948	0.649773	0.001353	0	0.018327	0.027797
Otu000412	1385	0	0	0	0	0	0	0	0	0	0	0	0	0	0	0	1	71	0	0	0	0	0	144	2	0	2	1	0	0	0	0	0	16	3	11	13	1068	53	0	0	0	0	0	0	0	0	0	0
Otu000418	1357	6	4	4	1	1	42	1	0	0	0	4	4	0	0	1282	2	0	0	0	2	0	0	0	0	0	0	0	0	0	0	0	4	0	0	0	0	0	0	0.010696	0.040024	0.02284	0.018836	0.001649	0.272904	0.001353	0	0	0
Otu000420	1334	0	0	0	0	0	0	0	0	0	0	4	0	0	0	0	2	72	0	2	2	0	0	2	2	0	15	1180	0	5	12	16	17	0	3	0	0	0	0	0	0	0	0	0	0	0	0	0	0
Otu000397	1294	235	1	307	3	0	0	89	1	1	2	2	0	0	401	3	0	0	32	5	5	47	1	7	0	0	1	0	15	21	3	0	3	15	7	0	77	8	2	0.418932	0.010006	1.75298	0.056508	0	0	0.120426	0.0026	0.009163	0.027797
Otu000404	1281	3	1	227	3	175	5	321	1	2	1	1	2	1	0	8	419	2	0	9	13	4	0	0	4	0	0	3	0	0	8	21	47	0	0	0	0	0	0	0.005348	0.010006	1.29618	0.056508	0.288617	0.032489	0.434347	0.0026	0.018327	0.013899
Otu000431	1280	0	0	0	0	0	0	0	0	0	0	1	0	0	0	0	0	12	0	0	2	0	0	0	0	1	1	248	0	1	5	5	2	24	0	5	12	951	10	0	0	0	0	0	0	0	0	0	0
Otu000427	1198	1146	5	5	4	0	1	0	0	8	2	2	0	0	0	10	3	0	0	0	1	0	0	0	0	2	0	1	0	0	7	1	0	0	0	0	0	0	0	2.04296	0.05003	0.02855	0.075344	0	0.006498	0	0	0.073307	0.027797
Otu000421	1194	0	0	0	0	0	0	0	1	0	0	0	10	2	0	1	13	1074	0	5	0	0	0	12	1	0	6	12	0	0	10	12	14	3	14	1	2	1	0	0	0	0	0	0	0	0	0.0026	0	0
Otu000453	1141	8	6	10	5	1069	0	0	0	0	3	9	0	4	0	13	10	0	0	0	0	0	0	0	0	0	0	0	0	0	0	0	4	0	0	0	0	0	0	0.014262	0.060036	0.0571	0.09418	1.76304	0	0	0	0	0.041696
Otu000107	1106	3	9	62	6	467	0	23	1	0	12	6	7	16	0	70	236	20	0	2	12	0	0	15	49	26	7	13	2	0	4	29	2	0	0	1	6	0	0	0.005348	0.090054	0.354023	0.113016	0.770195	0	0.031121	0.0026	0	0.166782
Otu000454	1106	0	1	0	0	0	1	1	1	3	0	0	0	1	0	0	0	2	6	23	18	30	24	0	6	6	3	4	7	8	118	67	99	172	32	55	30	129	259	0	0.010006	0	0	0	0.006498	0.001353	0.0026	0.02749	0
Otu000461	1090	0	0	0	0	0	0	2	0	0	0	0	0	1	0	1	0	0	0	17	0	0	1	0	1	0	3	2	1	0	12	265	329	194	87	23	138	0	13	0	0	0	0	0	0	0.002706	0	0	0
Otu000470	1080	2	2	2	1	1064	0	0	0	0	1	3	0	1	0	4	0	0	0	0	0	0	0	0	0	0	0	0	0	0	0	0	0	0	0	0	0	0	0	0.003565	0.020012	0.01142	0.018836	1.75479	0	0	0	0	0.013899
Otu000463	1076	1000	8	5	8	8	0	0	0	13	9	3	0	0	0	6	5	0	0	0	0	0	0	0	1	1	0	0	0	0	9	0	0	0	0	0	0	0	0	1.78269	0.080048	0.02855	0.150688	0.013194	0	0	0	0.119124	0.125087
Otu000449	1026	1	1	5	90	24	11	0	0	27	1	0	0	0	0	5	505	3	1	7	0	1	0	0	0	0	1	1	0	0	4	8	323	0	0	7	0	0	0	0.001783	0.010006	0.02855	1.69524	0.039582	0.071475	0	0	0.247411	0.013899
Otu000450	1019	3	3	1	4	510	206	0	1	0	29	2	2	235	0	1	0	0	0	0	5	0	1	0	0	0	2	2	0	0	3	7	2	0	0	0	0	0	0	0.005348	0.030018	0.00571	0.075344	0.841112	1.33853	0	0.0026	0	0.403058
Otu000337	1011	0	4	2	1	1	204	232	8	3	0	5	249	282	0	2	0	5	0	2	5	0	0	0	1	1	3	0	0	0	1	0	0	0	0	0	0	0	0	0	0.040024	0.01142	0.018836	0.001649	1.32554	0.313921	0.0208	0.02749	0
Otu000425	993	549	339	2	3	4	0	0	2	2	40	3	1	0	0	9	2	0	0	0	2	3	2	19	2	1	0	0	0	0	5	0	3	0	0	0	0	0	0	0.978697	3.39203	0.01142	0.056508	0.006597	0	0	0.0052	0.018327	0.555942
Otu000489	979	2	0	1	2	2	0	0	0	0	1	719	0	0	1	3	0	0	2	2	3	0	0	0	0	0	0	2	0	216	0	0	0	0	12	0	0	0	11	0.003565	0	0.00571	0.037672	0.003298	0	0	0	0	0.013899
Otu000494	918	0	0	0	0	1	1	6	5	2	0	0	2	890	0	0	0	0	0	2	5	0	0	0	0	1	0	0	0	0	0	0	3	0	0	0	0	0	0	0	0	0	0	0.001649	0.006498	0.008119	0.013	0.018327	0
Otu000509	917	1	1	0	1	1	0	0	0	0	0	0	2	0	0	896	0	1	0	0	0	1	0	0	0	0	0	0	0	0	0	11	2	0	0	0	0	0	0	0.001783	0.010006	0	0.018836	0.001649	0	0	0	0	0
Otu000433	905	6	72	3	39	5	43	21	78	1	47	3	9	129	3	0	298	0	9	11	13	0	0	0	4	2	7	0	20	1	14	15	50	0	0	0	0	2	0	0.010696	0.720432	0.01713	0.734602	0.008246	0.279402	0.028415	0.202798	0.009163	0.653231
Otu000510	902	161	3	109	1	84	0	2	1	1	3	5	0	1	0	4	20	2	0	0	0	19	10	0	0	1	0	0	0	0	2	16	6	59	0	0	1	335	56	0.287013	0.030018	0.622395	0.018836	0.138536	0	0.002706	0.0026	0.009163	0.041696
Otu000177	897	12	4	9	3	293	0	21	10	0	4	3	0	1	0	5	23	1	0	0	1	0	0	336	31	11	4	66	0	1	2	20	9	0	3	18	5	1	0	0.021392	0.040024	0.05139	0.056508	0.483227	0	0.028415	0.026	0	0.055594
Otu000513	894	358	0	9	0	2	2	501	2	5	0	4	4	5	0	2	0	0	0	0	0	0	0	0	0	0	0	0	0	0	0	0	0	0	0	0	0	0	0	0.638203	0	0.05139	0	0.003298	0.012995	0.677906	0.0052	0.045817	0
Otu000512	891	0	0	0	0	0	0	0	0	1	0	2	1	0	0	0	0	0	13	7	20	354	194	0	0	0	1	2	6	13	22	85	91	25	7	5	1	29	12	0	0	0	0	0	0	0	0	0.009163	0
Otu000517	853	9	49	383	0	4	1	6	256	3	0	3	2	53	0	3	43	0	1	2	3	0	0	0	19	0	1	1	0	0	1	1	0	0	0	5	4	0	0	0.016044	0.490294	2.18695	0	0.006597	0.006498	0.008119	0.665592	0.02749	0
Otu000528	852	0	0	3	1	0	234	580	4	4	0	0	2	4	0	0	0	1	0	4	0	0	0	0	0	0	0	14	0	0	0	1	0	0	0	0	0	0	0	0	0	0.01713	0.018836	0	1.52047	0.784802	0.0104	0.036654	0
Otu000472	844	2	4	436	0	9	0	2	0	1	1	2	0	246	0	0	134	1	0	0	3	0	0	0	0	0	1	0	0	0	0	1	1	0	0	0	0	0	0	0.003565	0.040024	2.48958	0	0.014843	0	0.002706	0	0.009163	0.013899
Otu000549	785	0	1	0	0	0	1	0	0	0	0	0	0	0	0	0	0	1	0	0	0	0	8	216	5	10	1	0	0	0	173	31	6	5	4	4	1	191	127	0	0.010006	0	0	0	0.006498	0	0	0	0
Otu000188	782	1	1	1	5	0	277	3	7	6	1	3	124	4	0	312	1	5	0	6	5	0	0	0	1	5	0	8	0	0	1	2	3	0	0	0	0	0	0	0.001783	0.010006	0.00571	0.09418	0	1.79987	0.004059	0.0182	0.05498	0.013899
Otu000557	767	0	0	0	0	0	0	0	0	0	0	0	0	0	0	0	0	0	0	0	0	0	0	0	0	0	0	0	0	0	0	0	0	5	2	0	4	7	749	0	0	0	0	0	0	0	0	0	0
Otu000569	729	0	0	0	2	1	394	261	4	1	0	0	4	52	0	0	0	0	0	0	3	0	0	0	0	0	0	1	0	0	0	6	0	0	0	0	0	0	0	0	0	0	0.037672	0.001649	2.5601	0.353161	0.0104	0.009163	0
Otu000572	729	0	0	2	0	0	2	702	2	5	0	0	4	0	0	0	0	0	0	4	6	0	0	0	0	0	0	0	0	0	0	2	0	0	0	0	0	0	0	0	0	0.01142	0	0	0.012995	0.949881	0.0052	0.045817	0
Otu000562	726	2	4	2	1	330	0	4	2	1	0	0	67	310	0	0	1	0	0	1	1	0	0	0	0	0	0	0	0	0	0	0	0	0	0	0	0	0	0	0.003565	0.040024	0.01142	0.018836	0.544249	0	0.005412	0.0052	0.009163	0
Otu000576	716	0	0	0	3	4	1	0	0	0	0	0	0	3	0	0	0	1	4	5	12	1	0	0	0	0	1	3	1	0	6	145	259	198	5	3	1	1	59	0	0	0	0.056508	0.006597	0.006498	0	0	0	0
Otu000583	716	0	0	1	0	2	3	0	0	0	1	701	0	0	0	1	2	0	0	0	2	0	0	0	0	0	0	3	0	0	0	0	0	0	0	0	0	0	0	0	0	0.00571	0	0.003298	0.019493	0	0	0	0.013899
Otu000579	700	4	0	0	0	0	0	0	0	1	0	3	0	0	0	0	0	3	0	0	0	0	0	0	1	305	0	342	0	3	12	1	2	0	0	0	1	13	9	0.007131	0	0	0	0	0	0	0	0.009163	0
Otu000591	691	0	0	0	0	0	0	0	0	0	0	0	0	0	0	0	0	0	2	0	1	41	109	7	0	0	0	1	0	0	64	1	1	13	0	3	3	276	169	0	0	0	0	0	0	0	0	0	0
Otu000605	677	2	1	0	0	0	0	0	0	0	0	131	0	0	541	0	0	0	0	0	0	0	0	0	0	0	0	0	2	0	0	0	0	0	0	0	0	0	0	0.003565	0.010006	0	0	0	0	0	0	0	0
Otu000617	649	0	0	0	0	0	0	0	0	1	0	1	1	0	0	0	0	0	5	5	125	126	374	0	0	0	0	0	0	1	2	0	0	0	1	1	0	6	0	0	0	0	0	0	0	0	0	0.009163	0
Otu000493	621	0	0	0	0	1	19	0	0	1	0	0	1	0	0	0	0	37	63	27	1	138	0	0	0	0	1	98	40	27	0	6	57	1	1	0	45	57	0	0	0	0	0	0.001649	0.123457	0	0	0.009163	0
Otu000409	611	4	0	282	1	1	17	1	0	0	2	227	0	0	0	1	3	1	0	1	0	47	0	0	0	2	0	0	0	4	5	1	3	5	1	1	0	0	1	0.007131	0	1.61023	0.018836	0.001649	0.110461	0.001353	0	0	0.027797
Otu000625	608	1	1	0	0	0	0	0	0	2	0	0	0	0	0	0	0	2	0	0	0	0	0	51	5	0	2	3	0	0	463	8	1	2	2	2	1	0	62	0.001783	0.010006	0	0	0	0	0	0	0.018327	0
Otu000599	599	0	0	1	0	0	1	581	2	2	0	0	0	2	0	0	0	0	0	3	3	0	0	0	0	0	0	0	0	0	0	4	0	0	0	0	0	0	0	0	0	0.00571	0	0	0.006498	0.786155	0.0052	0.018327	0
Otu000630	599	0	0	0	0	1	0	0	0	0	0	0	0	0	0	2	0	2	2	13	8	16	15	3	25	1	3	2	3	5	54	30	42	102	26	16	16	73	139	0	0	0	0	0.001649	0	0	0	0	0
Otu000644	596	0	0	0	0	1	1	0	3	0	0	0	1	583	0	0	0	0	0	3	1	0	0	0	0	0	0	0	0	0	0	0	3	0	0	0	0	0	0	0	0	0	0	0.001649	0.006498	0	0.0078	0	0
Otu000664	568	5	2	1	0	0	0	1	18	0	0	533	0	0	0	1	3	0	0	0	1	0	0	0	0	0	0	3	0	0	0	0	0	0	0	0	0	0	0	0.008913	0.020012	0.00571	0	0	0	0.001353	0.046799	0	0
Otu000650	562	0	2	0	0	0	0	0	0	0	0	0	0	0	0	0	0	0	0	0	0	4	15	0	165	12	0	7	3	1	85	5	3	6	16	63	1	18	156	0	0.020012	0	0	0	0	0	0	0	0
Otu000668	560	1	3	1	1	2	0	0	0	0	1	541	0	0	0	3	1	0	0	0	2	0	0	0	0	0	0	4	0	0	0	0	0	0	0	0	0	0	0	0.001783	0.030018	0.00571	0.018836	0.003298	0	0	0	0	0.013899
Otu000671	554	0	0	0	0	0	0	0	0	0	0	0	0	0	0	0	0	0	59	5	0	10	4	1	0	0	4	0	199	100	0	14	6	3	10	111	23	4	1	0	0	0	0	0	0	0	0	0	0
Otu000676	548	1	1	3	0	411	13	1	0	0	1	0	46	65	0	1	2	1	0	0	0	0	0	0	0	0	0	0	0	0	0	0	2	0	0	0	0	0	0	0.001783	0.010006	0.01713	0	0.677838	0.08447	0.001353	0	0	0.013899
Otu000678	535	0	0	1	0	0	0	522	1	1	0	0	1	2	0	0	0	0	0	1	0	0	0	0	0	0	4	0	0	0	0	2	0	0	0	0	0	0	0	0	0	0.00571	0	0	0	0.706322	0.0026	0.009163	0
Otu000558	530	101	15	4	5	3	5	116	18	11	0	31	3	0	0	2	161	1	0	1	1	17	0	0	0	2	1	0	0	8	8	5	7	0	0	0	0	0	4	0.180052	0.15009	0.02284	0.09418	0.004948	0.032489	0.15696	0.046799	0.100797	0
Otu000636	524	1	0	0	0	0	0	0	0	0	0	0	1	0	0	0	0	0	2	0	22	0	0	1	0	0	0	0	219	244	0	3	0	15	0	0	15	0	1	0.001783	0	0	0	0	0	0	0	0	0
Otu000672	511	1	3	380	1	1	0	2	0	0	1	3	0	1	0	3	2	0	26	0	0	23	1	3	0	0	0	0	0	24	0	2	0	6	0	5	0	23	0	0.001783	0.030018	2.16982	0.018836	0.001649	0	0.002706	0	0	0.013899
Otu000635	501	0	0	0	0	0	0	0	0	1	0	0	0	0	0	0	0	46	17	13	45	24	9	0	0	4	1	1	7	11	53	91	25	15	0	12	23	30	73	0	0	0	0	0	0	0	0	0.009163	0
Otu000689	498	337	1	1	1	25	0	0	0	4	35	0	46	16	0	2	1	0	0	0	0	3	0	0	0	1	0	0	0	0	0	21	4	0	0	0	0	0	0	0.600767	0.010006	0.00571	0.018836	0.041231	0	0	0	0.036654	0.486449
Otu000702	494	0	0	0	0	0	0	0	0	0	0	0	0	0	0	0	0	0	0	0	0	0	0	477	0	0	0	0	0	0	0	0	0	0	2	15	0	0	0	0	0	0	0	0	0	0	0	0	0
Otu000566	487	1	0	150	10	1	25	1	1	0	0	1	3	125	1	2	2	0	3	3	8	40	4	0	0	2	0	0	2	60	24	3	15	0	0	0	0	0	0	0.001783	0	0.856507	0.188359	0.001649	0.162443	0.001353	0.0026	0	0
Otu000720	486	0	0	0	0	4	3	3	1	0	0	0	1	468	0	0	0	0	0	3	2	0	0	0	0	0	0	0	0	0	0	0	1	0	0	0	0	0	0	0	0	0	0	0.006597	0.019493	0.004059	0.0026	0	0
Otu000729	479	0	0	0	0	0	0	0	0	0	0	0	0	0	0	0	0	0	3	0	0	0	476	0	0	0	0	0	0	0	0	0	0	0	0	0	0	0	0	0	0	0	0	0	0	0	0	0	0
Otu000718	476	1	0	220	5	0	188	1	3	1	0	1	1	4	0	0	0	0	0	2	0	0	0	0	0	0	0	0	0	0	0	1	0	0	0	0	0	0	48	0.001783	0	1.25621	0.09418	0	1.22157	0.001353	0.0078	0.009163	0
Otu000693	472	0	0	0	1	4	0	0	1	1	6	0	13	430	0	0	0	0	0	0	3	0	0	0	0	1	0	0	0	0	0	0	2	9	0	1	0	0	0	0	0	0	0.018836	0.006597	0	0	0.0026	0.009163	0.083391
Otu000734	470	2	1	1	1	1	0	0	0	0	0	2	0	0	0	1	459	0	0	2	0	0	0	0	0	0	0	0	0	0	0	0	0	0	0	0	0	0	0	0.003565	0.010006	0.00571	0.018836	0.001649	0	0	0	0	0
Otu000295	465	0	1	6	0	3	28	2	3	1	2	0	123	5	0	14	247	2	0	3	2	0	0	14	3	3	0	1	0	0	0	0	1	0	0	1	0	0	0	0	0.010006	0.03426	0	0.004948	0.181936	0.002706	0.0078	0.009163	0.027797
Otu000533	462	1	0	0	0	0	0	0	0	0	0	0	0	0	0	0	0	2	0	0	0	0	0	0	0	0	11	1	0	0	0	0	0	8	0	0	0	2	437	0.001783	0	0	0	0	0	0	0	0	0
Otu000746	461	0	0	0	1	0	448	2	2	2	0	0	1	2	0	0	0	0	0	1	0	0	0	0	0	0	0	0	0	1	0	1	0	0	0	0	0	0	0	0	0	0	0.018836	0	2.91098	0.002706	0.0052	0.018327	0
Otu000738	456	1	0	0	0	0	0	0	0	0	0	0	0	0	0	0	2	0	0	22	10	1	0	0	2	275	2	0	37	11	1	10	33	2	30	13	0	0	4	0.001783	0	0	0	0	0	0	0	0	0
Otu000756	453	1	3	3	1	0	0	0	0	0	26	2	0	0	0	1	414	2	0	0	0	0	0	0	0	0	0	0	0	0	0	0	0	0	0	0	0	0	0	0.001783	0.030018	0.01713	0.018836	0	0	0	0	0	0.361362
Otu000477	450	1	9	3	7	142	1	7	21	4	4	101	3	10	17	5	14	2	0	1	12	12	0	0	3	2	1	0	8	2	2	11	23	4	2	4	4	4	4	0.001783	0.090054	0.01713	0.131852	0.234192	0.006498	0.009472	0.054599	0.036654	0.055594
Otu000743	448	0	0	0	0	0	0	0	0	0	0	0	0	0	0	0	0	0	3	1	0	145	31	0	0	0	0	0	4	4	0	12	12	45	10	3	3	168	7	0	0	0	0	0	0	0	0	0	0
Otu000354	447	0	4	0	41	0	14	0	291	0	60	0	3	0	0	1	1	0	0	0	4	0	0	0	2	0	0	0	1	2	15	7	0	0	0	0	1	0	0	0	0.040024	0	0.772273	0	0.090968	0	0.756591	0	0.833912
Otu000597	445	1	0	0	1	129	2	2	1	3	0	3	21	275	0	0	0	0	0	0	3	0	0	0	1	0	0	0	0	0	1	0	2	0	0	0	0	0	0	0.001783	0	0	0.018836	0.212752	0.012995	0.002706	0.0026	0.02749	0
Otu000747	431	0	0	0	0	0	0	0	0	0	0	0	0	0	0	0	0	2	10	0	0	32	69	18	6	0	1	8	0	54	18	179	9	0	0	0	1	1	23	0	0	0	0	0	0	0	0	0	0
Otu000697	430	0	0	0	0	1	5	0	1	1	0	0	27	48	19	59	0	0	0	4	2	165	3	0	0	0	1	2	8	56	0	1	4	3	0	0	17	0	3	0	0	0	0	0.001649	0.032489	0	0.0026	0.009163	0
Otu000725	425	0	0	0	0	1	0	1	1	0	0	0	0	141	0	0	0	1	0	1	0	267	0	0	0	0	0	0	0	3	1	1	1	1	0	3	0	2	0	0	0	0	0	0.001649	0	0.001353	0.0026	0	0
Otu000712	424	0	5	0	0	3	1	9	378	2	0	0	3	1	0	0	1	0	0	3	2	0	0	0	0	0	0	0	0	1	7	2	0	6	0	0	0	0	0	0	0.05003	0	0	0.004948	0.006498	0.012178	0.982788	0.018327	0
Otu000785	424	0	1	0	1	1	0	0	0	0	1	1	0	0	0	2	415	0	0	2	0	0	0	0	0	0	0	0	0	0	0	0	0	0	0	0	0	0	0	0	0.010006	0	0.018836	0.001649	0	0	0	0	0.013899
Otu000721	422	2	2	1	0	1	0	0	0	0	16	2	2	0	0	53	269	0	14	2	2	0	13	0	0	0	1	1	0	1	0	0	13	0	1	0	0	25	1	0.003565	0.020012	0.00571	0	0.001649	0	0	0	0	0.222377
Otu000784	415	39	3	0	12	241	0	0	0	0	2	97	10	4	0	1	1	0	0	0	0	0	0	0	0	0	0	0	0	0	0	0	5	0	0	0	0	0	0	0.069525	0.030018	0	0.226031	0.397467	0	0	0	0	0.027797
Otu000717	413	0	22	0	2	0	1	2	87	15	8	0	26	239	0	0	0	0	0	1	0	0	0	0	0	0	0	0	0	0	3	7	0	0	0	0	0	0	0	0	0.220132	0	0.037672	0	0.006498	0.002706	0.226197	0.137451	0.111188
Otu000749	413	1	0	316	1	45	0	1	0	0	40	0	0	1	0	3	3	0	0	0	0	0	0	0	1	0	0	0	0	0	0	1	0	0	0	0	0	0	0	0.001783	0	1.80437	0.018836	0.074216	0	0.001353	0	0	0.555942
Otu000705	412	0	1	1	1	0	4	356	0	2	0	2	1	9	0	1	2	0	1	0	4	0	0	0	0	2	5	1	0	1	2	11	4	0	0	1	0	0	0	0	0.010006	0.00571	0.018836	0	0.025991	0.481706	0	0.018327	0
Otu000808	401	0	0	0	0	0	43	219	5	1	2	1	1	121	1	0	0	0	0	1	4	0	0	0	0	0	0	0	0	0	0	1	1	0	0	0	0	0	0	0	0	0	0	0	0.279402	0.29633	0.013	0.009163	0.027797
Otu000476	398	1	3	3	0	0	92	4	3	2	15	176	1	57	0	7	1	1	0	1	4	0	0	2	6	0	0	4	0	0	7	7	0	0	0	0	0	1	0	0.001783	0.030018	0.01713	0	0	0.597791	0.005412	0.0078	0.018327	0.208478
Otu000813	396	1	386	1	0	0	0	0	3	0	0	1	0	0	0	0	0	0	0	0	0	0	0	0	3	0	0	0	0	0	1	0	0	0	0	0	0	0	0	0.001783	3.86232	0.00571	0	0	0	0	0.0078	0	0
Otu000818	393	1	2	1	3	3	0	0	0	0	0	28	0	0	75	0	278	1	0	1	0	0	0	0	0	0	0	0	0	0	0	0	0	0	0	0	0	0	0	0.001783	0.020012	0.00571	0.056508	0.004948	0	0	0	0	0
Otu000815	391	382	2	1	0	0	0	0	0	1	1	1	0	0	0	0	0	0	0	0	0	1	2	0	0	0	0	0	0	0	0	0	0	0	0	0	0	0	0	0.680988	0.020012	0.00571	0	0	0	0	0	0.009163	0.013899
Otu000825	387	0	0	1	0	0	1	376	2	1	0	0	1	1	0	0	0	0	0	2	1	0	0	0	0	0	0	0	0	0	0	1	0	0	0	0	0	0	0	0	0	0.00571	0	0	0.006498	0.508768	0.0052	0.009163	0
Otu000824	384	0	0	0	3	0	305	3	4	4	22	0	31	4	0	0	0	0	0	2	2	0	0	0	0	0	0	0	0	0	0	4	0	0	0	0	0	0	0	0	0	0	0.056508	0	1.98181	0.004059	0.0104	0.036654	0.305768
Otu000774	382	0	1	2	0	0	27	340	2	1	0	0	0	5	0	0	0	0	0	0	2	0	0	0	0	0	0	0	0	0	1	1	0	0	0	0	0	0	0	0	0.010006	0.01142	0	0	0.175439	0.460056	0.0052	0.009163	0
Otu000847	371	0	1	0	1	2	0	0	0	0	0	359	0	0	0	0	2	0	0	0	5	0	0	0	0	0	0	1	0	0	0	0	0	0	0	0	0	0	0	0	0.010006	0	0.018836	0.003298	0	0	0	0	0
Otu000862	366	0	0	0	3	0	0	0	0	2	0	0	0	1	0	0	0	1	0	2	48	58	7	0	2	0	1	0	0	0	111	54	1	0	0	0	0	5	70	0	0	0	0.056508	0	0	0	0	0.018327	0
Otu000866	366	0	0	0	0	0	0	0	0	1	0	0	0	0	0	0	0	1	3	4	82	49	39	0	0	0	1	0	0	0	22	121	43	0	0	0	0	0	0	0	0	0	0	0	0	0	0	0.009163	0
Otu000767	365	287	1	1	0	0	0	0	0	0	0	4	0	0	0	3	3	0	0	0	0	0	4	0	0	2	0	0	0	0	3	28	18	9	0	0	1	0	1	0.511632	0.010006	0.00571	0	0	0	0	0	0	0
Otu000872	361	0	0	0	0	0	0	0	0	0	0	0	0	0	0	0	0	0	2	6	1	4	2	0	0	0	0	0	83	116	42	12	27	59	0	1	1	5	0	0	0	0	0	0	0	0	0	0	0
Otu000873	361	0	0	0	0	0	0	0	0	0	0	1	0	0	0	0	0	2	0	0	0	0	0	0	0	0	1	349	1	0	4	0	3	0	0	0	0	0	0	0	0	0	0	0	0	0	0	0	0
Otu000879	356	0	0	0	0	0	1	348	2	0	0	0	1	1	0	0	0	0	0	0	0	0	0	0	0	0	0	0	0	0	0	3	0	0	0	0	0	0	0	0	0	0	0	0	0.006498	0.470881	0.0052	0	0
Otu000884	356	2	37	0	4	4	0	0	0	0	0	230	0	0	0	2	76	1	0	0	0	0	0	0	0	0	0	0	0	0	0	0	0	0	0	0	0	0	0	0.003565	0.370222	0	0.075344	0.006597	0	0	0	0	0
Otu000854	355	0	0	0	0	0	0	1	0	3	2	2	1	0	0	0	0	0	0	2	316	0	0	0	0	0	2	2	0	0	3	21	0	0	0	0	0	0	0	0	0	0	0	0	0	0.001353	0	0.02749	0.027797
Otu000885	355	1	2	0	0	0	0	0	0	0	0	0	0	0	0	1	349	1	0	1	0	0	0	0	0	0	0	0	0	0	0	0	0	0	0	0	0	0	0	0.001783	0.020012	0	0	0	0	0	0	0	0
Otu000886	353	0	0	0	0	1	0	1	1	3	0	0	337	0	0	1	0	0	0	1	4	0	0	0	0	0	0	0	0	0	0	0	4	0	0	0	0	0	0	0	0	0	0	0.001649	0	0.001353	0.0026	0.02749	0
Otu000894	345	0	0	2	0	0	0	339	2	0	0	0	1	0	0	0	0	0	0	0	1	0	0	0	0	0	0	0	0	0	0	0	0	0	0	0	0	0	0	0	0	0.01142	0	0	0	0.458703	0.0052	0	0
Otu000843	343	0	0	0	2	2	88	112	1	2	0	0	0	132	0	0	1	0	0	2	0	0	0	0	0	0	0	0	0	0	0	0	1	0	0	0	0	0	0	0	0	0	0.037672	0.003298	0.5718	0.151548	0.0026	0.018327	0
Otu000900	343	1	2	2	1	2	0	0	0	0	1	323	0	0	0	0	1	0	0	0	0	9	0	0	0	0	0	1	0	0	0	0	0	0	0	0	0	0	0	0.001783	0.020012	0.01142	0.018836	0.003298	0	0	0	0	0.013899
Otu000906	338	0	0	0	0	3	0	1	0	0	0	0	1	331	0	0	0	0	0	1	0	0	0	0	0	0	0	0	0	0	0	0	1	0	0	0	0	0	0	0	0	0	0	0.004948	0	0.001353	0	0	0
Otu000913	330	0	0	0	0	0	0	0	0	0	0	0	0	0	0	0	0	0	0	0	0	0	0	0	0	0	3	320	0	0	4	1	2	0	0	0	0	0	0	0	0	0	0	0	0	0	0	0	0
Otu000920	330	0	1	0	0	1	0	0	0	0	0	267	0	0	0	1	0	0	0	7	2	15	0	1	0	0	0	2	0	0	0	19	2	0	0	4	3	0	5	0	0.010006	0	0	0.001649	0	0	0	0	0
Otu000840	329	0	0	0	0	0	0	0	0	0	2	0	0	0	311	0	0	0	0	0	0	0	0	0	0	0	0	4	6	0	0	3	0	0	0	0	1	0	2	0	0	0	0	0	0	0	0	0	0.027797
Otu000931	323	0	4	2	0	0	0	0	0	0	0	312	0	0	0	3	0	0	0	0	1	0	0	0	0	0	0	1	0	0	0	0	0	0	0	0	0	0	0	0	0.040024	0.01142	0	0	0	0	0	0	0
Otu000912	322	0	0	310	2	1	0	1	0	0	0	0	0	0	4	0	1	0	0	0	0	3	0	0	0	0	0	0	0	0	0	0	0	0	0	0	0	0	0	0	0	1.77011	0.037672	0.001649	0	0.001353	0	0	0
Otu000916	318	1	2	306	1	0	0	2	0	0	0	0	0	0	0	0	0	1	0	0	0	0	0	0	1	0	2	0	0	0	0	2	0	0	0	0	0	0	0	0.001783	0.020012	1.74727	0.018836	0	0	0.002706	0	0	0
Otu000937	317	0	1	0	1	179	0	0	0	0	0	1	0	0	0	1	132	2	0	0	0	0	0	0	0	0	0	0	0	0	0	0	0	0	0	0	0	0	0	0	0.010006	0	0.018836	0.295214	0	0	0	0	0
Otu000945	314	78	0	0	0	0	0	1	1	1	0	0	200	1	0	1	0	0	0	0	3	0	23	0	0	0	0	0	0	0	0	0	5	0	0	0	0	0	0	0.13905	0	0	0	0	0	0.001353	0.0026	0.009163	0
Otu000946	312	0	0	0	0	0	0	1	0	1	0	0	306	1	0	1	0	0	0	0	2	0	0	0	0	0	0	0	0	0	0	0	0	0	0	0	0	0	0	0	0	0	0	0	0	0.001353	0	0.009163	0
Otu000861	306	0	0	0	0	0	0	0	0	0	0	1	0	0	0	0	0	19	1	0	2	0	0	0	108	2	4	157	2	5	2	3	0	0	0	0	0	0	0	0	0	0	0	0	0	0	0	0	0
Otu000622	305	0	0	0	1	0	201	3	5	0	0	0	0	0	0	0	0	0	0	1	1	0	0	0	1	1	0	0	0	12	1	7	1	0	0	4	0	0	66	0	0	0	0.018836	0	1.30604	0.004059	0.013	0	0
Otu000965	304	0	0	0	0	2	2	3	0	0	0	0	0	281	0	0	0	0	0	1	0	0	0	0	0	0	0	14	0	0	0	0	1	0	0	0	0	0	0	0	0	0	0	0.003298	0.012995	0.004059	0	0	0
Otu000971	301	2	285	3	0	2	0	0	3	0	0	2	0	0	0	1	2	0	0	0	0	0	0	0	0	0	0	0	0	0	1	0	0	0	0	0	0	0	0	0.003565	2.85171	0.01713	0	0.003298	0	0	0.0078	0	0
Otu000970	300	2	2	2	0	0	0	0	0	0	0	1	0	0	0	2	290	1	0	0	0	0	0	0	0	0	0	0	0	0	0	0	0	0	0	0	0	0	0	0.003565	0.020012	0.01142	0	0	0	0	0	0	0
Otu000973	298	0	0	0	0	0	0	0	0	0	0	4	0	0	0	0	0	1	0	0	1	0	0	0	0	0	5	274	0	5	3	2	3	0	0	0	0	0	0	0	0	0	0	0	0	0	0	0	0
Otu000988	293	0	0	0	0	2	1	1	1	1	0	0	1	282	0	0	0	0	0	2	2	0	0	0	0	0	0	0	0	0	0	0	0	0	0	0	0	0	0	0	0	0	0	0.003298	0.006498	0.001353	0.0026	0.009163	0
Otu000987	292	1	0	281	0	1	0	3	0	0	1	2	0	0	0	1	1	0	0	0	0	0	0	0	0	0	0	0	0	0	0	1	0	0	0	0	0	0	0	0.001783	0	1.60452	0	0.001649	0	0.004059	0	0	0.013899
Otu000994	291	2	1	280	0	0	0	1	0	0	1	0	0	0	0	2	1	0	0	0	0	0	0	0	0	0	0	0	0	0	0	3	0	0	0	0	0	0	0	0.003565	0.010006	1.59881	0	0	0	0.001353	0	0	0.013899
Otu000926	288	0	0	0	0	0	0	0	1	0	0	0	0	0	0	0	0	0	0	0	0	0	0	280	0	0	0	0	0	0	0	0	0	0	0	7	0	0	0	0	0	0	0	0	0	0	0.0026	0	0
Otu000997	288	0	2	1	1	278	0	0	0	0	0	0	0	1	0	0	1	0	0	0	0	0	0	0	0	0	0	0	1	0	0	0	3	0	0	0	0	0	0	0	0.020012	0.00571	0.018836	0.458489	0	0	0	0	0
Otu001000	288	276	2	0	0	3	0	0	0	1	0	1	0	0	0	1	1	0	0	0	0	0	0	0	0	1	0	1	0	0	1	0	0	0	0	0	0	0	0	0.492022	0.020012	0	0	0.004948	0	0	0	0.009163	0
Otu000780	283	1	72	2	32	2	2	2	36	95	0	2	22	1	0	0	0	0	0	0	3	0	0	0	3	1	0	0	0	0	6	0	1	0	0	0	0	0	0	0.001783	0.720432	0.01142	0.60275	0.003298	0.012995	0.002706	0.093599	0.870521	0
Otu001021	276	268	0	2	0	1	0	0	0	1	0	1	0	0	0	1	1	0	0	0	0	0	0	0	0	1	0	0	0	0	0	0	0	0	0	0	0	0	0	0.477761	0	0.01142	0	0.001649	0	0	0	0.009163	0
Otu000985	275	3	24	63	1	140	0	0	2	0	3	0	2	0	0	2	30	0	0	0	0	0	0	0	0	0	0	0	0	0	0	2	3	0	0	0	0	0	0	0.005348	0.240144	0.359733	0.018836	0.230894	0	0	0.0052	0	0.041696
Otu000770	274	0	2	0	0	0	2	1	0	0	1	1	0	1	0	0	0	1	1	9	59	0	22	0	0	0	1	0	0	0	44	117	8	2	0	0	0	0	2	0	0.020012	0	0	0	0.012995	0.001353	0	0	0.013899
Otu001017	274	187	2	4	0	1	0	0	0	0	0	0	0	0	0	0	0	1	0	0	78	0	0	0	0	0	0	1	0	0	0	0	0	0	0	0	0	0	0	0.333363	0.020012	0.02284	0	0.001649	0	0	0	0	0
Otu001003	272	0	0	1	1	3	36	0	0	0	87	139	0	0	0	1	0	0	0	1	0	1	0	0	0	0	0	0	0	0	1	1	0	0	0	0	0	0	0	0	0	0.00571	0.018836	0.004948	0.233918	0	0	0	1.20917
Otu001015	268	0	0	0	0	0	0	0	0	0	0	0	0	0	0	0	0	2	0	0	0	0	0	0	0	0	260	0	0	0	1	4	1	0	0	0	0	0	0	0	0	0	0	0	0	0	0	0	0
Otu001050	264	0	0	0	0	0	0	0	0	0	0	0	0	0	0	0	0	0	4	13	0	2	0	0	0	0	0	0	148	60	0	0	0	2	0	11	24	0	0	0	0	0	0	0	0	0	0	0	0
Otu001010	263	0	0	0	0	0	0	0	2	0	0	0	0	0	0	0	0	1	0	0	0	0	0	142	111	0	1	2	0	0	0	0	0	0	1	3	0	0	0	0	0	0	0	0	0	0	0.0052	0	0
Otu001065	258	0	0	0	0	0	0	1	0	0	0	0	252	2	0	0	0	0	0	1	1	0	0	0	0	0	0	0	0	0	0	0	1	0	0	0	0	0	0	0	0	0	0	0	0	0.001353	0	0	0
Otu000933	253	1	1	0	0	0	0	0	0	1	0	1	0	0	0	0	0	0	4	0	33	1	3	0	0	21	0	2	0	0	60	3	6	1	0	3	1	54	57	0.001783	0.010006	0	0	0	0	0	0	0.009163	0
Otu000742	252	0	22	0	0	1	1	1	0	0	0	0	82	1	1	0	0	0	36	0	0	4	4	0	1	0	0	4	48	40	0	2	2	0	0	0	0	2	0	0	0.220132	0	0	0.001649	0.006498	0.001353	0	0	0
Otu000856	252	0	0	0	0	0	0	0	0	0	0	0	0	0	0	0	0	179	1	0	0	0	0	0	0	0	1	5	0	0	0	2	3	11	28	0	1	21	0	0	0	0	0	0	0	0	0	0	0
Otu000822	251	0	1	0	1	0	0	0	0	0	0	0	0	0	0	0	0	0	2	0	0	3	0	0	9	0	0	0	100	0	1	0	0	3	0	3	128	0	0	0	0.010006	0	0.018836	0	0	0	0	0	0
Otu001071	250	0	0	0	0	1	0	0	0	0	0	0	0	0	0	0	0	1	0	2	0	10	7	0	0	0	1	1	1	2	22	16	18	50	9	12	5	38	54	0	0	0	0	0.001649	0	0	0	0	0
Otu001079	248	0	0	0	0	0	0	2	0	0	0	0	1	244	0	0	0	0	0	0	0	0	0	0	0	0	0	0	0	0	0	0	1	0	0	0	0	0	0	0	0	0	0	0	0	0.002706	0	0	0
Otu000419	245	0	1	0	0	0	0	1	8	0	0	0	0	218	0	0	0	0	0	1	3	0	0	0	3	1	0	0	0	0	7	0	2	0	0	0	0	0	0	0	0.010006	0	0	0	0	0.001353	0.0208	0	0
Otu001082	243	0	0	0	0	0	0	0	0	0	0	0	0	0	0	0	3	15	0	1	0	0	0	0	0	0	0	0	0	0	0	0	1	0	0	1	1	218	3	0	0	0	0	0	0	0	0	0	0
Otu001011	242	0	1	95	3	1	0	1	0	0	12	0	0	122	0	3	0	0	0	1	1	0	0	0	0	0	0	0	0	0	0	1	1	0	0	0	0	0	0	0	0.010006	0.542454	0.056508	0.001649	0	0.001353	0	0	0.166782
Otu001022	242	0	0	0	1	0	0	1	0	1	0	0	127	0	0	1	0	0	0	0	0	17	1	0	3	0	0	0	75	5	0	0	3	0	0	0	6	0	1	0	0	0	0.018836	0	0	0.001353	0	0.009163	0
Otu001058	242	0	0	0	0	0	0	0	0	0	0	0	0	0	0	0	0	0	2	6	7	6	5	0	0	2	0	2	0	1	22	15	18	39	9	9	6	38	55	0	0	0	0	0	0	0	0	0	0
Otu001102	238	0	0	2	0	224	0	0	0	0	0	1	0	2	0	1	0	0	0	6	0	0	0	0	0	0	0	0	0	0	0	0	2	0	0	0	0	0	0	0	0	0.01142	0	0.36943	0	0	0	0	0
Otu000929	237	1	135	3	0	41	1	0	0	0	1	0	0	0	0	0	2	0	0	0	6	0	0	0	5	1	4	0	0	0	1	1	21	0	0	0	13	0	1	0.001783	1.35081	0.01713	0	0.067619	0.006498	0	0	0	0.013899
Otu001048	235	0	0	0	0	0	0	0	0	0	0	0	6	0	0	0	0	0	0	0	0	1	0	0	0	0	0	0	0	0	1	2	18	5	0	1	200	0	1	0	0	0	0	0	0	0	0	0	0
Otu001095	235	0	0	0	0	0	0	0	0	0	0	0	0	0	0	0	0	2	2	2	5	11	5	0	3	1	1	0	2	0	20	15	23	36	11	9	10	19	58	0	0	0	0	0	0	0	0	0	0
Otu001105	235	0	0	0	0	0	1	2	1	2	0	0	221	4	0	0	0	0	0	3	0	0	0	0	0	0	0	0	0	0	0	0	1	0	0	0	0	0	0	0	0	0	0	0	0.006498	0.002706	0.0026	0.018327	0
Otu001032	234	0	0	0	0	0	1	123	0	0	22	0	20	57	0	0	0	2	0	0	0	0	0	0	0	0	1	1	0	0	0	6	1	0	0	0	0	0	0	0	0	0	0	0	0.006498	0.166432	0	0	0.305768
Otu001090	234	115	1	0	0	1	0	96	0	0	0	0	0	0	0	0	0	0	0	0	1	0	0	0	0	0	0	0	0	0	0	0	0	0	0	0	0	0	20	0.205009	0.010006	0	0	0.001649	0	0.129898	0	0	0
Otu001116	234	227	1	0	1	0	0	0	0	1	0	1	0	0	0	1	1	0	0	0	0	0	0	0	0	0	0	0	0	0	1	0	0	0	0	0	0	0	0	0.404671	0.010006	0	0.018836	0	0	0	0	0.009163	0
Otu001119	232	0	0	1	0	0	0	221	1	2	0	0	2	4	0	0	0	0	0	0	0	0	0	0	0	0	0	0	0	0	0	1	0	0	0	0	0	0	0	0	0	0.00571	0	0	0	0.299037	0.0026	0.018327	0
Otu001083	228	0	0	0	0	0	0	0	0	0	0	0	1	0	0	0	1	12	1	0	47	103	3	23	0	0	0	5	1	3	5	2	1	3	0	0	0	17	0	0	0	0	0	0	0	0	0	0	0
Otu001128	228	0	0	0	0	0	0	0	0	0	0	0	0	0	0	0	0	0	0	0	16	0	0	0	0	0	0	7	0	0	71	25	8	9	0	1	0	48	43	0	0	0	0	0	0	0	0	0	0
Otu000905	227	0	0	0	0	0	0	0	0	0	0	0	0	0	0	0	0	1	0	0	1	0	0	211	5	0	2	1	0	0	0	0	0	0	0	5	1	0	0	0	0	0	0	0	0	0	0	0	0
Otu001135	227	0	0	0	0	219	0	0	0	0	1	3	0	1	0	2	1	0	0	0	0	0	0	0	0	0	0	0	0	0	0	0	0	0	0	0	0	0	0	0	0	0	0	0.361183	0	0	0	0	0.013899
Otu001139	227	2	0	1	0	0	0	0	0	0	0	0	0	0	0	222	2	0	0	0	0	0	0	0	0	0	0	0	0	0	0	0	0	0	0	0	0	0	0	0.003565	0	0.00571	0	0	0	0	0	0	0
Otu001073	224	2	1	0	3	0	0	0	0	0	8	186	1	0	0	0	0	0	0	10	10	0	0	0	0	0	1	1	0	0	1	0	0	0	0	0	0	0	0	0.003565	0.010006	0	0.056508	0	0	0	0	0	0.111188
Otu001117	224	0	0	1	2	0	0	0	0	0	0	1	0	1	0	1	215	0	0	0	0	0	0	0	1	0	0	0	0	0	0	0	2	0	0	0	0	0	0	0	0	0.00571	0.037672	0	0	0	0	0	0
Otu001106	223	0	0	2	0	0	0	66	0	1	0	2	37	1	0	0	94	0	0	0	0	0	3	0	0	0	0	0	0	0	1	4	1	0	0	6	0	1	4	0	0	0.01142	0	0	0	0.089305	0	0.009163	0
Otu001154	223	0	0	0	0	3	0	0	0	0	0	0	0	0	0	2	217	1	0	0	0	0	0	0	0	0	0	0	0	0	0	0	0	0	0	0	0	0	0	0	0	0	0	0.004948	0	0	0	0	0
Otu000809	220	0	90	108	0	1	0	0	2	13	1	0	0	1	0	0	1	0	0	0	1	0	0	0	0	1	0	0	0	0	1	0	0	0	0	0	0	0	0	0	0.90054	0.616685	0	0.001649	0	0	0.0052	0.119124	0.013899
Otu000688	219	0	0	0	0	1	0	0	0	0	2	189	0	0	0	0	2	0	0	0	2	0	1	0	0	1	0	0	0	6	2	1	0	1	0	2	0	0	9	0	0	0	0	0.001649	0	0	0	0	0.027797
Otu001121	217	1	0	170	1	0	0	1	1	0	0	0	0	43	0	0	0	0	0	0	0	0	0	0	0	0	0	0	0	0	0	0	0	0	0	0	0	0	0	0.001783	0	0.970707	0.018836	0	0	0.001353	0.0026	0	0
Otu000312	216	0	0	2	5	21	8	0	0	0	0	0	0	4	0	0	1	113	0	0	13	2	0	1	13	9	0	1	1	1	0	7	8	0	4	0	0	2	0	0	0	0.01142	0.09418	0.034634	0.051982	0	0	0	0
Otu001136	216	0	0	0	0	1	0	2	1	0	0	0	0	209	0	0	0	0	0	0	2	0	0	0	0	0	0	0	0	0	0	0	1	0	0	0	0	0	0	0	0	0	0	0.001649	0	0.002706	0.0026	0	0
Otu001174	214	0	0	0	1	0	197	2	0	0	0	0	1	1	0	0	0	1	0	0	1	0	0	0	0	0	0	10	0	0	0	0	0	0	0	0	0	0	0	0	0	0	0.018836	0	1.28005	0.002706	0	0	0
Otu001155	212	0	0	0	0	0	0	0	0	0	0	0	0	0	0	0	0	28	0	0	0	0	0	0	0	0	1	1	0	0	0	1	0	3	0	0	0	177	1	0	0	0	0	0	0	0	0	0	0
Otu001036	211	0	0	0	1	0	58	2	49	2	16	0	0	80	0	0	0	0	0	0	0	0	0	0	0	0	0	2	0	0	0	0	1	0	0	0	0	0	0	0	0	0	0.018836	0	0.376868	0.002706	0.127398	0.018327	0.222377
Otu001059	211	0	0	0	4	0	192	1	0	1	0	0	1	1	0	0	0	0	0	0	3	0	0	0	0	0	0	7	0	0	0	1	0	0	0	0	0	0	0	0	0	0	0.075344	0	1.24756	0.001353	0	0.009163	0
Otu001159	211	1	0	203	0	1	0	1	0	0	0	0	0	0	0	0	1	0	0	0	0	2	0	0	0	0	0	0	0	0	0	2	0	0	0	0	0	0	0	0.001783	0	1.15914	0	0.001649	0	0.001353	0	0	0
Otu001193	210	0	0	0	0	0	0	3	3	2	0	0	1	199	0	1	0	0	0	0	0	0	0	0	0	0	0	0	0	0	0	0	1	0	0	0	0	0	0	0	0	0	0	0	0	0.004059	0.0078	0.018327	0
Otu001208	207	2	5	2	0	191	0	0	0	0	2	0	0	0	0	1	3	0	0	0	0	1	0	0	0	0	0	0	0	0	0	0	0	0	0	0	0	0	0	0.003565	0.05003	0.01142	0	0.315005	0	0	0	0	0.027797
Otu001201	206	0	0	0	0	0	0	0	0	0	0	0	0	0	2	0	0	0	0	1	0	1	1	0	0	0	0	0	110	1	0	2	48	0	0	0	1	11	28	0	0	0	0	0	0	0	0	0	0
Otu000779	203	0	40	44	0	0	1	1	0	104	0	0	1	0	9	0	0	0	0	0	0	0	0	0	0	0	0	0	1	0	2	0	0	0	0	0	0	0	0	0	0.40024	0.251242	0	0	0.006498	0.001353	0	0.952992	0
Otu001035	203	0	0	0	0	1	2	1	1	1	0	0	0	188	0	0	0	0	0	0	1	0	0	0	0	1	1	0	0	0	2	1	3	0	0	0	0	0	0	0	0	0	0	0.001649	0.012995	0.001353	0.0026	0.009163	0
Otu001220	203	0	0	0	0	0	0	0	0	0	0	0	0	0	0	0	0	0	1	0	0	0	0	0	0	0	0	0	202	0	0	0	0	0	0	0	0	0	0	0	0	0	0	0	0	0	0	0	0
Otu001126	201	0	0	0	0	0	1	2	0	0	0	0	156	2	2	1	0	0	0	2	4	2	0	0	0	0	0	0	0	1	0	0	0	1	0	0	0	0	27	0	0	0	0	0	0.006498	0.002706	0	0	0
Otu001225	201	0	0	0	0	0	0	0	0	0	0	2	0	0	0	0	0	14	0	0	0	0	0	0	0	0	2	178	0	0	5	0	0	0	0	0	0	0	0	0	0	0	0	0	0	0	0	0	0
Otu001230	201	1	0	194	0	1	0	1	0	0	0	0	0	0	0	0	2	0	0	1	0	0	0	0	0	0	0	0	0	1	0	0	0	0	0	0	0	0	0	0.001783	0	1.10775	0	0.001649	0	0.001353	0	0	0
Otu001221	200	0	0	0	0	0	0	0	0	0	0	1	0	0	0	0	0	17	0	0	0	0	0	0	0	0	2	173	0	0	3	2	2	0	0	0	0	0	0	0	0	0	0	0	0	0	0	0	0
Otu001144	197	0	0	0	1	0	0	0	1	1	0	1	8	163	1	0	0	0	3	0	13	0	0	0	0	0	0	1	1	0	2	0	1	0	0	0	0	0	0	0	0	0	0.018836	0	0	0	0.0026	0.009163	0
Otu001234	196	1	1	0	178	1	11	0	0	0	0	0	0	0	0	0	0	0	0	2	0	0	0	0	0	1	0	0	0	0	0	1	0	0	0	0	0	0	0	0.001783	0.010006	0	3.3528	0.001649	0.071475	0	0	0	0
Otu001233	195	0	0	0	0	190	0	0	0	0	0	2	0	1	0	1	1	0	0	0	0	0	0	0	0	0	0	0	0	0	0	0	0	0	0	0	0	0	0	0	0	0	0	0.313356	0	0	0	0	0
Otu001238	195	0	0	0	3	0	180	2	1	4	0	0	2	1	0	0	0	0	0	0	1	0	0	0	0	0	0	0	0	0	0	1	0	0	0	0	0	0	0	0	0	0	0.056508	0	1.16959	0.002706	0.0026	0.036654	0
Otu000803	194	0	0	0	0	0	0	0	57	1	0	0	0	0	129	0	0	0	0	3	0	0	0	0	0	0	0	1	2	0	0	0	0	0	0	0	1	0	0	0	0	0	0	0	0	0	0.148198	0.009163	0
Otu001251	193	0	0	0	0	0	0	0	0	0	0	0	0	0	0	0	0	3	0	0	0	129	2	0	0	0	0	0	2	0	0	0	41	8	0	1	0	0	7	0	0	0	0	0	0	0	0	0	0
Otu001257	191	0	188	1	0	1	0	0	0	0	0	0	0	0	0	0	0	0	0	0	0	0	0	0	0	0	0	0	0	0	1	0	0	0	0	0	0	0	0	0	1.88113	0.00571	0	0.001649	0	0	0	0	0
Otu001216	189	0	1	0	0	1	0	1	0	0	0	0	4	172	0	0	0	0	9	0	1	0	0	0	0	0	0	0	0	0	0	0	0	0	0	0	0	0	0	0	0.010006	0	0	0.001649	0	0.001353	0	0	0
Otu000290	188	0	0	15	120	0	0	23	0	0	0	0	0	0	2	0	0	1	0	0	0	1	3	0	0	1	0	0	0	0	0	4	0	0	0	0	18	0	0	0	0	0.085651	2.26031	0	0	0.031121	0	0	0
Otu001272	187	0	0	0	0	0	0	0	0	0	0	0	0	0	0	0	0	3	8	0	0	0	0	0	33	2	0	0	66	12	0	0	0	6	0	27	28	0	2	0	0	0	0	0	0	0	0	0	0
Otu001280	187	185	0	0	2	0	0	0	0	0	0	0	0	0	0	0	0	0	0	0	0	0	0	0	0	0	0	0	0	0	0	0	0	0	0	0	0	0	0	0.329798	0	0	0.037672	0	0	0	0	0	0
Otu001089	185	0	0	0	0	0	0	2	2	0	0	0	1	179	0	0	0	0	0	0	1	0	0	0	0	0	0	0	0	0	0	0	0	0	0	0	0	0	0	0	0	0	0	0	0	0.002706	0.0052	0	0
Otu001260	183	0	0	0	0	0	0	0	0	0	0	0	0	0	0	0	0	0	0	0	0	5	0	0	0	0	0	0	0	0	0	0	16	0	0	1	161	0	0	0	0	0	0	0	0	0	0	0	0
Otu001168	182	1	1	2	158	0	0	0	3	12	0	0	0	0	0	2	1	0	0	0	0	0	0	0	0	1	0	0	0	0	0	1	0	0	0	0	0	0	0	0.001783	0.010006	0.01142	2.97608	0	0	0	0.0078	0.109961	0
Otu000915	181	0	0	0	0	0	0	39	0	0	0	0	0	0	0	0	0	0	0	1	0	85	12	5	0	0	0	0	1	2	1	0	0	0	0	33	2	0	0	0	0	0	0	0	0	0.052771	0	0	0
Otu001111	181	0	0	1	0	0	0	0	0	0	0	0	1	0	0	0	0	0	10	1	0	55	0	0	0	1	1	10	0	33	0	64	4	0	0	0	0	0	0	0	0	0.00571	0	0	0	0	0	0	0
Otu001292	180	0	0	0	0	0	0	0	0	0	0	0	0	0	0	0	1	163	0	0	0	0	0	0	0	0	0	10	0	0	0	3	2	0	0	0	1	0	0	0	0	0	0	0	0	0	0	0	0
Otu001205	177	0	0	0	0	0	0	17	0	1	0	0	0	156	0	0	0	0	0	2	0	0	0	0	0	0	0	0	0	0	0	0	1	0	0	0	0	0	0	0	0	0	0	0	0	0.023003	0	0.009163	0
Otu001323	176	0	0	0	0	0	0	0	0	0	0	0	0	1	2	0	0	0	0	1	0	5	0	0	0	0	0	0	165	2	0	0	0	0	0	0	0	0	0	0	0	0	0	0	0	0	0	0	0
Otu001329	174	0	0	0	0	0	0	0	0	2	0	0	0	1	0	0	0	0	3	1	138	0	0	0	0	0	0	0	0	0	0	16	7	6	0	0	0	0	0	0	0	0	0	0	0	0	0	0.018327	0
Otu001214	172	1	0	1	6	2	1	1	10	0	0	1	1	13	0	88	0	0	5	3	0	4	1	0	0	3	9	0	0	3	1	6	9	0	2	1	0	0	0	0.001783	0	0.00571	0.113016	0.003298	0.006498	0.001353	0.026	0	0
Otu001183	171	0	0	2	54	0	106	0	1	1	0	0	0	1	0	0	0	0	0	0	1	0	0	0	2	0	0	0	0	1	0	0	2	0	0	0	0	0	0	0	0	0.01142	1.01714	0	0.688759	0	0.0026	0.009163	0
Otu001321	171	0	0	0	0	1	0	0	0	0	1	0	1	89	0	0	0	0	0	2	1	0	0	0	0	0	70	0	0	0	5	1	0	0	0	0	0	0	0	0	0	0	0	0.001649	0	0	0	0	0.013899
Otu001336	171	0	0	0	0	0	164	3	1	0	0	0	0	2	0	0	0	0	0	0	0	0	0	0	0	0	0	0	0	0	0	1	0	0	0	0	0	0	0	0	0	0	0	0	1.06563	0.004059	0.0026	0	0
Otu000151	170	0	24	0	0	0	0	0	40	0	0	7	36	0	0	1	0	0	0	0	8	0	0	0	23	0	0	5	0	0	25	0	1	0	0	0	0	0	0	0	0.240144	0	0	0	0	0	0.103999	0	0
Otu000568	169	0	0	0	2	0	1	4	146	2	0	0	0	2	0	0	0	0	0	0	0	0	0	0	4	1	1	0	0	0	1	5	0	0	0	0	0	0	0	0	0	0	0.037672	0	0.006498	0.005412	0.379595	0.018327	0
Otu001316	169	0	0	0	0	0	0	3	0	0	0	0	154	1	0	0	0	0	0	3	1	4	2	0	0	0	0	0	0	0	0	0	1	0	0	0	0	0	0	0	0	0	0	0	0	0.004059	0	0	0
Otu001365	165	0	0	0	0	0	0	162	1	0	0	0	1	1	0	0	0	0	0	0	0	0	0	0	0	0	0	0	0	0	0	0	0	0	0	0	0	0	0	0	0	0	0	0	0	0.219203	0.0026	0	0
Otu001375	164	159	1	1	0	0	0	0	0	1	0	1	0	0	0	0	0	0	0	0	0	0	0	0	0	0	0	0	0	0	1	0	0	0	0	0	0	0	0	0.283448	0.010006	0.00571	0	0	0	0	0	0.009163	0
Otu001372	162	0	0	0	0	0	0	0	1	0	0	0	0	0	0	0	0	0	1	0	3	4	3	0	0	0	0	1	2	0	2	20	25	25	10	4	1	25	35	0	0	0	0	0	0	0	0.0026	0	0
Otu001376	162	0	0	0	0	2	0	1	0	0	0	0	0	1	0	0	0	0	1	16	0	0	0	0	0	0	0	0	12	22	2	7	21	12	5	0	59	0	1	0	0	0	0	0.003298	0	0.001353	0	0	0
Otu001383	161	4	0	0	1	1	0	0	0	0	0	1	0	0	0	154	0	0	0	0	0	0	0	0	0	0	0	0	0	0	0	0	0	0	0	0	0	0	0	0.007131	0	0	0.018836	0.001649	0	0	0	0	0
Otu001370	159	0	0	0	0	0	0	0	0	0	0	0	0	0	0	0	0	0	156	0	0	2	0	0	0	0	0	0	0	1	0	0	0	0	0	0	0	0	0	0	0	0	0	0	0	0	0	0	0
Otu001408	159	0	0	0	0	0	0	159	0	0	0	0	0	0	0	0	0	0	0	0	0	0	0	0	0	0	0	0	0	0	0	0	0	0	0	0	0	0	0	0	0	0	0	0	0	0.215144	0	0	0
Otu001411	158	0	0	0	0	0	0	155	1	0	0	0	0	0	0	0	0	0	0	2	0	0	0	0	0	0	0	0	0	0	0	0	0	0	0	0	0	0	0	0	0	0	0	0	0	0.209732	0.0026	0	0
Otu001410	157	1	0	0	0	0	0	0	0	0	0	1	0	0	0	0	0	1	3	18	28	4	0	1	5	41	0	1	0	0	25	2	1	0	0	0	0	24	1	0.001783	0	0	0	0	0	0	0	0	0
Otu001412	157	1	0	0	0	2	0	0	1	1	5	2	0	113	0	1	0	0	0	1	2	0	3	17	0	0	0	0	0	0	6	2	0	0	0	0	0	0	0	0.001783	0	0	0	0.003298	0	0	0.0026	0.009163	0.069493
Otu001401	156	0	0	0	0	0	0	2	1	0	0	0	146	4	0	0	0	2	0	0	0	1	0	0	0	0	0	0	0	0	0	0	0	0	0	0	0	0	0	0	0	0	0	0	0	0.002706	0.0026	0	0
Otu000951	154	3	0	1	0	1	0	63	0	4	0	0	0	3	0	1	71	0	0	0	0	5	0	0	0	0	0	0	0	0	0	1	0	1	0	0	0	0	0	0.005348	0	0.00571	0	0.001649	0	0.085246	0	0.036654	0
Otu001430	154	0	1	0	0	2	0	0	0	0	0	0	0	0	0	0	151	0	0	0	0	0	0	0	0	0	0	0	0	0	0	0	0	0	0	0	0	0	0	0	0.010006	0	0	0.003298	0	0	0	0	0
Otu001429	153	91	0	0	0	1	0	0	0	0	53	1	2	0	0	2	0	0	0	0	1	0	0	0	0	0	1	0	0	0	0	1	0	0	0	0	0	0	0	0.162225	0	0	0	0.001649	0	0	0	0	0.736623
Otu001433	153	0	0	0	0	0	0	0	0	0	0	0	0	0	0	0	0	0	10	1	0	118	0	0	0	0	0	0	2	1	4	2	5	0	0	0	0	10	0	0	0	0	0	0	0	0	0	0	0
Otu001437	152	0	0	0	0	0	1	1	1	1	0	0	145	1	0	0	0	0	0	0	1	0	0	0	0	0	0	0	0	0	0	0	1	0	0	0	0	0	0	0	0	0	0	0	0.006498	0.001353	0.0026	0.009163	0
Otu001435	151	1	0	1	0	0	0	0	0	0	0	1	0	0	0	147	0	0	0	0	0	0	0	0	0	0	0	0	0	0	0	0	1	0	0	0	0	0	0	0.001783	0	0.00571	0	0	0	0	0	0	0
Otu001445	151	0	0	0	0	1	0	0	0	0	112	1	0	34	0	2	0	0	0	0	0	0	0	0	0	0	0	0	0	0	0	0	1	0	0	0	0	0	0	0	0	0	0	0.001649	0	0	0	0	1.55664
Otu001380	150	0	0	2	0	0	0	0	0	0	0	0	0	0	112	0	0	0	16	1	0	2	0	0	0	0	0	0	1	0	0	1	0	0	0	1	14	0	0	0	0	0.01142	0	0	0	0	0	0	0
Otu001427	149	0	0	1	0	0	1	139	0	2	0	0	0	1	0	0	0	0	0	2	2	0	0	0	0	0	0	0	1	0	0	0	0	0	0	0	0	0	0	0	0	0.00571	0	0	0.006498	0.188082	0	0.018327	0
Otu001441	149	0	0	0	0	0	145	0	0	2	0	0	1	0	0	0	0	0	0	0	0	0	0	0	0	0	0	0	0	0	0	1	0	0	0	0	0	0	0	0	0	0	0	0	0.94217	0	0	0.018327	0
Otu001212	144	0	1	0	1	0	0	0	0	0	0	0	0	0	0	0	0	0	0	0	0	0	0	5	0	0	0	0	0	0	11	0	0	1	0	1	0	16	108	0	0.010006	0	0.018836	0	0	0	0	0	0
Otu001453	144	0	0	0	0	0	0	0	0	0	0	0	0	0	0	0	0	0	1	0	1	89	31	0	0	0	0	18	1	1	0	0	0	0	0	0	0	2	0	0	0	0	0	0	0	0	0	0	0
Otu000735	143	0	0	0	0	0	34	1	0	1	0	0	0	0	0	0	105	0	0	1	0	0	0	0	0	0	0	0	0	0	0	1	0	0	0	0	0	0	0	0	0	0	0	0	0.220923	0.001353	0	0.009163	0
Otu001451	142	0	0	0	0	0	0	0	0	0	0	0	0	0	0	0	0	0	0	0	0	0	0	14	128	0	0	0	0	0	0	0	0	0	0	0	0	0	0	0	0	0	0	0	0	0	0	0	0
Otu001481	141	0	0	0	0	0	0	0	1	0	0	0	136	0	0	0	0	0	0	1	0	0	0	0	0	0	0	0	0	0	0	0	3	0	0	0	0	0	0	0	0	0	0	0	0	0	0.0026	0	0
Otu001482	140	0	0	0	0	0	0	135	2	0	0	0	0	1	0	0	0	0	0	1	1	0	0	0	0	0	0	0	0	0	0	0	0	0	0	0	0	0	0	0	0	0	0	0	0	0.182669	0.0052	0	0
Otu001506	140	0	0	0	140	0	0	0	0	0	0	0	0	0	0	0	0	0	0	0	0	0	0	0	0	0	0	0	0	0	0	0	0	0	0	0	0	0	0	0	0	0	2.63703	0	0	0	0	0	0
Otu000787	139	2	16	2	16	1	0	2	64	26	1	0	0	4	0	1	2	0	0	0	0	0	0	0	0	0	2	0	0	0	0	0	0	0	0	0	0	0	0	0.003565	0.160096	0.01142	0.301375	0.001649	0	0.002706	0.166398	0.238248	0.013899
Otu001492	139	0	0	0	0	0	0	0	0	0	0	0	34	0	0	0	0	0	0	0	1	0	0	0	1	0	0	0	0	0	15	16	2	25	0	0	0	0	45	0	0	0	0	0	0	0	0	0	0
Otu001504	139	3	8	20	0	0	0	0	0	0	0	1	0	0	0	0	0	0	0	0	0	2	5	0	0	0	0	0	0	0	0	0	3	15	0	0	0	71	11	0.005348	0.080048	0.114201	0	0	0	0	0	0	0
Otu001513	138	0	0	0	0	2	1	2	1	0	0	0	0	129	0	0	0	0	0	1	1	0	0	0	0	0	0	0	0	0	0	1	0	0	0	0	0	0	0	0	0	0	0	0.003298	0.006498	0.002706	0.0026	0	0
Otu001502	136	0	0	0	0	0	0	0	0	0	0	0	0	0	0	0	0	0	0	0	0	0	0	0	0	2	131	0	0	0	1	0	2	0	0	0	0	0	0	0	0	0	0	0	0	0	0	0	0
Otu001528	136	0	0	0	0	0	0	134	0	0	0	0	0	1	0	0	0	0	0	1	0	0	0	0	0	0	0	0	0	0	0	0	0	0	0	0	0	0	0	0	0	0	0	0	0	0.181316	0	0	0
Otu001499	135	0	2	0	0	0	1	97	0	0	0	35	0	0	0	0	0	0	0	0	0	0	0	0	0	0	0	0	0	0	0	0	0	0	0	0	0	0	0	0	0.020012	0	0	0	0.006498	0.131251	0	0	0
Otu001527	133	0	0	0	0	0	0	0	0	0	0	0	0	0	0	0	0	61	0	1	0	0	0	0	0	0	0	59	0	0	4	4	3	0	0	0	0	1	0	0	0	0	0	0	0	0	0	0	0
Otu001398	132	0	0	0	0	0	0	0	0	0	0	0	0	0	0	0	0	0	0	0	1	0	0	127	0	0	1	1	0	0	0	0	0	0	0	2	0	0	0	0	0	0	0	0	0	0	0	0	0
Otu001444	132	0	0	0	0	0	35	0	0	0	0	0	0	29	0	0	60	0	0	0	3	0	0	0	0	0	0	4	0	0	0	0	0	0	0	0	0	1	0	0	0	0	0	0	0.22742	0	0	0	0
Otu001226	131	0	1	1	9	21	0	0	0	0	0	1	0	2	0	1	93	0	0	1	0	0	0	0	0	0	0	0	0	0	0	0	1	0	0	0	0	0	0	0	0.010006	0.00571	0.169523	0.034634	0	0	0	0	0
Otu001559	131	0	0	0	0	0	21	106	0	1	0	0	0	3	0	0	0	0	0	0	0	0	0	0	0	0	0	0	0	0	0	0	0	0	0	0	0	0	0	0	0	0	0	0	0.136452	0.143429	0	0.009163	0
Otu001431	129	0	68	21	0	0	0	0	30	0	0	0	0	0	0	1	0	0	0	0	0	0	0	0	8	0	0	0	0	0	1	0	0	0	0	0	0	0	0	0	0.680408	0.119911	0	0	0	0	0.077999	0	0
Otu001570	129	0	0	0	0	0	14	90	0	0	0	0	2	21	0	0	0	0	0	0	2	0	0	0	0	0	0	0	0	0	0	0	0	0	0	0	0	0	0	0	0	0	0	0	0.090968	0.12178	0	0	0
Otu001508	128	3	0	0	0	0	0	0	0	0	124	0	0	0	0	0	1	0	0	0	0	0	0	0	0	0	0	0	0	0	0	0	0	0	0	0	0	0	0	0.005348	0	0	0	0	0	0	0	0	1.72342
Otu001600	127	0	0	0	0	0	0	0	0	0	0	0	0	0	125	0	0	0	0	0	0	0	0	0	0	0	0	0	2	0	0	0	0	0	0	0	0	0	0	0	0	0	0	0	0	0	0	0	0
Otu001588	125	0	0	0	0	0	0	1	1	0	0	0	0	0	0	0	0	0	1	4	0	0	3	0	0	0	2	1	0	0	14	6	7	23	2	6	5	14	35	0	0	0	0	0	0	0.001353	0.0026	0	0
Otu001601	125	0	0	0	0	0	0	0	0	0	124	0	0	0	0	0	0	0	0	0	0	0	0	0	0	0	1	0	0	0	0	0	0	0	0	0	0	0	0	0	0	0	0	0	0	0	0	0	1.72342
Otu000210	122	1	0	0	0	0	0	1	0	0	0	12	2	0	0	2	0	0	0	0	1	4	2	0	0	0	0	0	57	0	3	1	5	8	0	6	16	1	0	0.001783	0	0	0	0	0	0.001353	0	0	0
Otu001607	122	1	0	0	1	0	0	1	0	0	0	0	0	0	0	0	0	0	0	3	1	0	0	0	0	67	0	0	3	2	0	8	18	0	17	0	0	0	0	0.001783	0	0	0.018836	0	0	0.001353	0	0	0
Otu001617	121	0	0	0	0	1	0	0	0	1	0	0	0	119	0	0	0	0	0	0	0	0	0	0	0	0	0	0	0	0	0	0	0	0	0	0	0	0	0	0	0	0	0	0.001649	0	0	0	0.009163	0
Otu001621	121	112	0	0	0	1	0	0	0	3	0	0	0	0	0	0	0	0	0	0	0	0	0	0	0	0	0	0	0	0	0	1	0	4	0	0	0	0	0	0.199661	0	0	0	0.001649	0	0	0	0.02749	0
Otu000795	119	16	3	0	8	1	53	0	0	2	2	1	1	3	1	0	1	0	8	2	1	0	0	0	1	2	1	0	2	1	1	0	0	0	0	0	0	8	0	0.028523	0.030018	0	0.150688	0.001649	0.344379	0	0	0.018327	0.027797
Otu001295	119	3	9	51	0	0	0	0	0	0	1	1	0	0	0	0	49	0	0	0	1	0	0	0	2	0	1	0	0	0	0	1	0	0	0	0	0	0	0	0.005348	0.090054	0.291212	0	0	0	0	0	0	0.013899
Otu001303	119	99	0	1	1	0	0	0	0	3	9	1	0	0	0	1	0	0	0	0	1	0	0	0	0	1	0	0	0	0	0	0	0	0	0	0	0	2	0	0.176486	0	0.00571	0.018836	0	0	0	0	0.02749	0.125087
Otu001418	119	1	0	0	11	55	0	0	2	1	0	1	27	0	0	0	1	0	0	0	0	1	0	0	6	7	6	0	0	0	0	0	0	0	0	0	0	0	0	0.001783	0	0	0.207195	0.090708	0	0	0.0052	0.009163	0
Otu001556	119	0	0	0	0	0	0	0	118	0	0	0	0	0	0	0	0	0	0	0	1	0	0	0	0	0	0	0	0	0	0	0	0	0	0	0	0	0	0	0	0	0	0	0	0	0	0.306796	0	0
Otu001256	118	0	0	0	0	0	0	0	0	0	0	0	0	0	0	0	0	0	0	0	0	0	0	111	2	0	0	0	0	0	0	0	0	0	2	3	0	0	0	0	0	0	0	0	0	0	0	0	0
Otu001656	117	0	0	0	0	2	0	0	0	0	0	0	0	112	0	0	0	0	0	0	3	0	0	0	0	0	0	0	0	0	0	0	0	0	0	0	0	0	0	0	0	0	0	0.003298	0	0	0	0	0
Otu001672	117	0	0	0	0	0	0	0	0	0	0	0	0	0	0	0	0	0	12	0	0	103	0	0	0	0	0	0	0	2	0	0	0	0	0	0	0	0	0	0	0	0	0	0	0	0	0	0	0
Otu001548	115	0	0	0	0	0	0	0	0	0	0	0	0	0	0	0	0	0	0	0	0	0	0	110	0	0	0	0	0	0	0	0	0	0	1	4	0	0	0	0	0	0	0	0	0	0	0	0	0
Otu001624	115	0	0	0	0	0	0	0	0	0	0	0	0	0	0	0	0	1	0	0	0	0	0	0	0	0	112	1	0	0	1	0	0	0	0	0	0	0	0	0	0	0	0	0	0	0	0	0	0
Otu001676	115	0	0	0	0	0	0	0	0	0	0	0	0	0	0	0	0	0	1	0	1	1	0	0	0	0	0	0	0	0	2	5	15	43	3	0	0	18	26	0	0	0	0	0	0	0	0	0	0
Otu001680	114	0	0	0	0	0	0	0	0	1	0	0	0	111	0	0	0	0	0	0	0	0	0	0	0	0	0	0	0	0	0	0	2	0	0	0	0	0	0	0	0	0	0	0	0	0	0	0.009163	0
Otu001677	112	0	0	0	0	1	2	1	1	1	0	0	0	103	0	0	0	0	0	0	3	0	0	0	0	0	0	0	0	0	0	0	0	0	0	0	0	0	0	0	0	0	0	0.001649	0.012995	0.001353	0.0026	0.009163	0
Otu001690	112	0	0	0	0	0	0	0	0	0	0	0	0	0	0	0	0	3	0	0	0	0	0	38	0	0	39	25	2	1	0	1	2	0	0	1	0	0	0	0	0	0	0	0	0	0	0	0	0
Otu001622	111	0	103	0	0	0	0	0	3	0	1	1	0	0	0	1	0	0	0	0	0	0	0	0	2	0	0	0	0	0	0	0	0	0	0	0	0	0	0	0	1.03062	0	0	0	0	0	0.0078	0	0.013899
Otu001632	110	0	26	0	0	0	0	0	1	0	0	0	0	0	0	0	0	0	1	0	0	9	3	0	0	4	0	0	39	2	2	8	0	0	0	11	3	1	0	0	0.260156	0	0	0	0	0	0.0026	0	0
Otu001675	110	0	9	0	0	0	0	2	93	2	0	0	1	0	0	0	0	0	0	1	1	0	0	0	1	0	0	0	0	0	0	0	0	0	0	0	0	0	0	0	0.090054	0	0	0	0	0.002706	0.241797	0.018327	0
Otu001733	109	0	0	0	0	0	0	0	0	0	0	0	0	0	0	0	0	0	0	0	0	100	0	0	0	0	0	0	0	0	0	0	1	5	0	0	0	3	0	0	0	0	0	0	0	0	0	0	0
Otu001728	108	0	0	0	0	0	0	0	0	0	0	0	0	0	0	0	0	2	4	2	0	2	1	0	0	0	0	2	0	0	5	12	8	13	0	7	1	19	30	0	0	0	0	0	0	0	0	0	0
Otu001735	107	0	0	0	2	0	98	3	1	0	0	0	1	0	0	0	0	0	0	1	1	0	0	0	0	0	0	0	0	0	0	0	0	0	0	0	0	0	0	0	0	0	0.037672	0	0.636777	0.004059	0.0026	0	0
Otu001767	106	1	1	0	99	0	1	0	0	0	1	1	0	0	0	2	0	0	0	0	0	0	0	0	0	0	0	0	0	0	0	0	0	0	0	0	0	0	0	0.001783	0.010006	0	1.86476	0	0.006498	0	0	0	0.013899
Otu001766	105	0	0	0	0	0	0	1	0	0	0	0	93	0	0	0	0	1	0	0	1	0	9	0	0	0	0	0	0	0	0	0	0	0	0	0	0	0	0	0	0	0	0	0	0	0.001353	0	0	0
Otu001740	104	0	0	0	0	0	0	0	0	0	0	0	0	0	0	0	0	0	0	0	0	0	0	93	3	0	0	6	0	0	0	0	0	0	1	1	0	0	0	0	0	0	0	0	0	0	0	0	0
Otu001765	104	0	0	0	0	0	0	0	0	0	0	0	0	0	0	0	0	0	0	0	0	0	0	0	0	0	0	0	0	0	0	0	0	3	0	0	1	99	1	0	0	0	0	0	0	0	0	0	0
Otu001775	103	0	0	0	0	0	0	0	0	0	0	0	0	0	0	0	0	0	0	14	3	0	0	0	0	0	1	0	11	1	0	7	13	2	0	0	50	0	1	0	0	0	0	0	0	0	0	0	0
Otu001681	102	0	0	0	0	0	0	0	0	0	0	0	0	0	0	0	0	0	0	0	0	0	0	99	0	0	0	0	0	0	0	0	0	0	0	1	0	2	0	0	0	0	0	0	0	0	0	0	0
Otu001776	102	0	0	0	0	0	0	0	0	0	0	0	0	0	0	0	0	0	2	2	1	5	0	0	0	0	0	0	0	0	4	8	16	31	3	1	1	18	10	0	0	0	0	0	0	0	0	0	0
Otu001794	102	0	0	0	0	0	0	0	75	0	0	0	0	0	0	0	0	0	27	0	0	0	0	0	0	0	0	0	0	0	0	0	0	0	0	0	0	0	0	0	0	0	0	0	0	0	0.194998	0	0
Otu000575	101	0	1	0	3	0	0	4	4	1	0	2	0	70	0	0	0	3	0	0	2	0	0	0	1	1	5	2	0	0	2	0	0	0	0	0	0	0	0	0	0.010006	0	0.056508	0	0	0.005412	0.0104	0.009163	0
Otu001818	100	0	0	1	1	95	0	0	0	0	0	2	0	0	0	1	0	0	0	0	0	0	0	0	0	0	0	0	0	0	0	0	0	0	0	0	0	0	0	0	0	0.00571	0.018836	0.156678	0	0	0	0	0
Otu000289	99	0	1	16	25	0	0	0	0	0	1	0	0	0	0	0	1	0	0	16	0	0	0	0	4	3	3	0	0	0	0	0	4	2	0	1	16	6	0	0	0.010006	0.091361	0.470898	0	0	0	0	0	0.013899
Otu001805	98	0	0	90	2	0	0	2	0	0	0	1	0	0	0	2	0	0	0	0	0	0	0	0	0	0	0	0	0	0	0	1	0	0	0	0	0	0	0	0	0	0.513904	0.037672	0	0	0.002706	0	0	0
Otu000584	97	15	0	1	55	0	0	0	0	0	0	2	0	0	0	5	8	1	0	4	5	0	0	0	0	0	0	0	0	0	0	1	0	0	0	0	0	0	0	0.02674	0	0.00571	1.03598	0	0	0	0	0	0
Otu001842	97	0	0	82	0	1	0	0	0	0	1	0	0	12	0	1	0	0	0	0	0	0	0	0	0	0	0	0	0	0	0	0	0	0	0	0	0	0	0	0	0	0.468224	0	0.001649	0	0	0	0	0.013899
Otu001847	97	93	1	0	1	0	0	0	0	1	0	0	0	0	0	1	0	0	0	0	0	0	0	0	0	0	0	0	0	0	0	0	0	0	0	0	0	0	0	0.16579	0.010006	0	0.018836	0	0	0	0	0.009163	0
Otu001829	96	0	0	0	0	0	0	0	0	0	0	0	0	0	0	0	0	0	0	0	0	0	0	0	1	0	0	0	7	0	0	5	18	5	5	3	1	25	26	0	0	0	0	0	0	0	0	0	0
Otu001838	96	0	0	0	0	0	0	0	93	0	0	0	0	0	0	0	0	0	0	0	0	0	0	0	1	0	0	0	0	0	1	0	1	0	0	0	0	0	0	0	0	0	0	0	0	0	0.241797	0	0
Otu001860	95	0	0	0	0	2	0	0	0	0	0	0	1	92	0	0	0	0	0	0	0	0	0	0	0	0	0	0	0	0	0	0	0	0	0	0	0	0	0	0	0	0	0	0.003298	0	0	0	0	0
Otu001537	94	0	62	0	0	0	23	2	0	1	0	0	4	0	0	0	0	0	0	0	0	0	0	0	0	0	0	1	0	0	1	0	0	0	0	0	0	0	0	0	0.620372	0	0	0	0.149448	0.002706	0	0.009163	0
Otu001780	94	0	0	0	0	0	0	1	0	0	0	0	0	92	0	0	0	0	0	0	0	0	0	0	0	0	0	0	0	0	0	0	1	0	0	0	0	0	0	0	0	0	0	0	0	0.001353	0	0	0
Otu001815	94	0	0	0	0	0	0	54	0	21	0	0	1	0	0	0	0	0	0	1	0	15	0	0	0	0	0	0	1	1	0	0	0	0	0	0	0	0	0	0	0	0	0	0	0	0.073068	0	0.192431	0
Otu001845	94	0	0	0	0	0	0	0	0	0	0	0	0	0	0	0	0	0	0	0	0	0	0	50	0	0	0	5	0	35	1	0	0	0	0	3	0	0	0	0	0	0	0	0	0	0	0	0	0
Otu001859	94	0	0	1	0	0	0	1	0	0	0	0	0	0	0	0	0	0	0	0	0	1	1	0	0	0	0	0	17	0	0	57	10	4	1	0	0	0	1	0	0	0.00571	0	0	0	0.001353	0	0	0
Otu001876	94	1	23	0	46	3	0	0	7	12	0	0	0	0	0	1	1	0	0	0	0	0	0	0	0	0	0	0	0	0	0	0	0	0	0	0	0	0	0	0.001783	0.230138	0	0.866453	0.004948	0	0	0.0182	0.109961	0
Otu001887	94	0	0	0	0	1	0	1	0	0	0	0	0	92	0	0	0	0	0	0	0	0	0	0	0	0	0	0	0	0	0	0	0	0	0	0	0	0	0	0	0	0	0	0.001649	0	0.001353	0	0	0
Otu001826	93	0	0	0	0	0	0	3	2	0	0	0	87	0	0	0	0	0	0	0	1	0	0	0	0	0	0	0	0	0	0	0	0	0	0	0	0	0	0	0	0	0	0	0	0	0.004059	0.0052	0	0
Otu001532	91	0	0	0	0	0	0	0	0	0	0	0	0	89	0	0	0	0	0	2	0	0	0	0	0	0	0	0	0	0	0	0	0	0	0	0	0	0	0	0	0	0	0	0	0	0	0	0	0
Otu001764	91	0	0	0	1	0	89	0	0	0	0	0	1	0	0	0	0	0	0	0	0	0	0	0	0	0	0	0	0	0	0	0	0	0	0	0	0	0	0	0	0	0	0.018836	0	0.578298	0	0	0	0
Otu001880	91	0	0	0	0	0	0	89	0	0	0	0	0	1	0	0	0	0	0	0	0	0	0	0	0	0	0	0	0	0	0	1	0	0	0	0	0	0	0	0	0	0	0	0	0	0.120426	0	0	0
Otu001889	91	0	0	0	2	0	0	0	0	1	1	0	84	0	0	1	0	0	0	1	1	0	0	0	0	0	0	0	0	0	0	0	0	0	0	0	0	0	0	0	0	0	0.037672	0	0	0	0	0.009163	0.013899
Otu001917	91	0	0	0	0	0	0	0	0	0	0	0	0	0	0	0	0	1	0	0	3	0	0	0	0	0	0	0	0	0	1	26	30	27	1	1	0	0	1	0	0	0	0	0	0	0	0	0	0
Otu001828	90	85	0	1	0	0	0	0	0	1	1	0	0	0	0	0	0	0	0	0	0	0	0	0	0	0	0	0	0	0	1	0	0	0	0	0	0	1	0	0.151529	0	0.00571	0	0	0	0	0	0.009163	0.013899
Otu001918	90	0	0	0	0	0	0	0	0	0	0	0	0	0	0	0	0	0	3	9	0	3	1	0	0	0	0	0	2	1	0	0	14	6	5	11	10	12	13	0	0	0	0	0	0	0	0	0	0
Otu001691	89	0	0	0	1	0	0	0	0	0	0	0	0	0	0	0	0	0	0	0	0	0	0	61	0	0	0	19	1	0	0	2	1	0	0	4	0	0	0	0	0	0	0.018836	0	0	0	0	0	0
Otu001910	89	0	0	86	1	0	0	2	0	0	0	0	0	0	0	0	0	0	0	0	0	0	0	0	0	0	0	0	0	0	0	0	0	0	0	0	0	0	0	0	0	0.491064	0.018836	0	0	0.002706	0	0	0
Otu001919	89	0	0	0	0	0	0	0	1	0	0	0	0	88	0	0	0	0	0	0	0	0	0	0	0	0	0	0	0	0	0	0	0	0	0	0	0	0	0	0	0	0	0	0	0	0	0.0026	0	0
Otu001933	88	0	3	10	1	1	0	0	0	2	0	0	0	0	0	68	1	0	0	0	0	0	0	0	0	0	0	0	0	0	1	0	1	0	0	0	0	0	0	0	0.030018	0.0571	0.018836	0.001649	0	0	0	0.018327	0
Otu001944	88	7	1	62	0	14	0	0	0	0	0	2	0	0	0	2	0	0	0	0	0	0	0	0	0	0	0	0	0	0	0	0	0	0	0	0	0	0	0	0.012479	0.010006	0.354023	0	0.023089	0	0	0	0	0
Otu000191	86	0	1	0	0	0	12	1	3	1	21	0	0	0	0	0	0	0	0	0	8	11	0	0	3	12	2	0	0	0	4	0	0	1	0	0	6	0	0	0	0.010006	0	0	0	0.077973	0.001353	0.0078	0.009163	0.291869
Otu000174	85	0	0	24	0	0	0	47	0	0	0	1	0	0	0	0	0	0	0	0	0	0	0	0	0	0	0	0	0	0	0	13	0	0	0	0	0	0	0	0	0	0.137041	0	0	0	0.063596	0	0	0
Otu001263	85	0	0	0	0	0	0	0	0	2	0	3	80	0	0	0	0	0	0	0	0	0	0	0	0	0	0	0	0	0	0	0	0	0	0	0	0	0	0	0	0	0	0	0	0	0	0	0.018327	0
Otu001222	84	0	0	0	0	1	0	0	0	0	0	0	0	0	0	0	0	0	0	0	3	1	0	0	0	0	0	0	0	0	3	7	9	22	0	0	0	31	7	0	0	0	0	0.001649	0	0	0	0	0
Otu001869	84	0	0	1	0	0	0	0	0	0	0	0	1	0	0	80	0	0	0	0	0	0	0	0	0	0	0	0	1	0	0	0	1	0	0	0	0	0	0	0	0	0.00571	0	0	0	0	0	0	0
Otu001980	84	0	0	0	0	0	0	0	0	0	0	0	0	0	0	0	0	0	0	0	0	84	0	0	0	0	0	0	0	0	0	0	0	0	0	0	0	0	0	0	0	0	0	0	0	0	0	0	0
Otu001754	83	0	0	0	1	0	51	1	0	0	0	0	28	0	0	0	0	0	0	0	1	0	0	0	0	0	0	0	0	1	0	0	0	0	0	0	0	0	0	0	0	0	0.018836	0	0.331384	0.001353	0	0	0
Otu001762	83	0	0	0	0	0	0	0	0	0	0	0	0	0	0	0	0	0	0	8	2	53	0	0	0	0	1	0	5	1	1	5	2	1	0	0	4	0	0	0	0	0	0	0	0	0	0	0	0
Otu001809	83	0	0	0	0	0	0	1	0	0	0	0	5	0	0	0	73	0	0	0	0	2	0	0	2	0	0	0	0	0	0	0	0	0	0	0	0	0	0	0	0	0	0	0	0	0.001353	0	0	0
Otu001986	83	0	0	0	0	1	0	0	0	0	0	0	0	80	0	0	0	0	0	1	1	0	0	0	0	0	0	0	0	0	0	0	0	0	0	0	0	0	0	0	0	0	0	0.001649	0	0	0	0	0
Otu001773	82	0	0	0	0	0	0	1	0	1	0	0	0	79	0	0	0	0	0	0	1	0	0	0	0	0	0	0	0	0	0	0	0	0	0	0	0	0	0	0	0	0	0	0	0	0.001353	0	0.009163	0
Otu002004	82	0	0	0	0	0	0	0	0	0	0	0	0	0	0	0	0	1	1	0	0	0	0	0	0	0	0	0	0	0	0	32	22	17	2	0	2	0	5	0	0	0	0	0	0	0	0	0	0
Otu002043	81	1	1	1	0	63	0	0	0	0	0	0	0	1	0	0	0	0	11	1	0	1	1	0	0	0	0	0	0	0	0	0	0	0	0	0	0	0	0	0.001783	0.010006	0.00571	0	0.103902	0	0	0	0	0
Otu001202	80	0	0	0	0	0	0	1	0	1	0	0	76	1	0	0	0	0	0	1	0	0	0	0	0	0	0	0	0	0	0	0	0	0	0	0	0	0	0	0	0	0	0	0	0	0.001353	0	0.009163	0
Otu002056	80	0	0	0	0	3	0	6	0	0	0	0	0	68	0	0	0	0	0	0	0	0	0	0	0	0	3	0	0	0	0	0	0	0	0	0	0	0	0	0	0	0	0	0.004948	0	0.008119	0	0	0
Otu002063	80	0	0	0	0	0	0	0	0	0	0	0	0	0	0	0	0	5	0	0	0	0	0	0	0	0	1	61	0	0	0	0	0	0	0	0	0	13	0	0	0	0	0	0	0	0	0	0	0
Otu002065	80	0	0	0	0	0	0	0	1	0	0	0	77	0	0	0	0	0	0	0	0	0	0	0	0	0	1	0	0	0	0	0	1	0	0	0	0	0	0	0	0	0	0	0	0	0	0.0026	0	0
Otu001994	79	0	0	0	0	0	0	0	0	0	0	0	0	0	0	0	0	0	0	0	0	0	0	76	0	0	0	0	0	0	0	0	0	0	1	2	0	0	0	0	0	0	0	0	0	0	0	0	0
Otu002035	79	0	0	0	0	0	0	0	0	0	0	0	0	0	0	0	0	0	0	0	0	0	1	0	0	0	0	0	0	0	1	9	0	14	0	0	0	51	3	0	0	0	0	0	0	0	0	0	0
Otu002049	79	0	0	0	0	0	0	0	0	0	0	0	0	0	0	0	0	3	0	0	0	0	0	0	0	0	0	64	0	0	1	0	1	0	0	0	0	10	0	0	0	0	0	0	0	0	0	0	0
Otu002031	78	0	0	0	0	0	0	0	0	0	0	0	0	0	0	0	0	0	0	0	0	0	0	11	38	0	0	0	0	0	0	1	1	3	1	0	1	2	20	0	0	0	0	0	0	0	0	0	0
Otu002062	78	0	0	0	0	0	0	1	0	0	0	0	0	0	0	0	0	2	1	0	16	0	0	0	0	0	1	0	0	0	0	10	4	39	0	2	0	1	1	0	0	0	0	0	0	0.001353	0	0	0
Otu002078	78	0	0	0	0	0	0	0	0	0	0	0	77	0	0	0	0	0	0	0	1	0	0	0	0	0	0	0	0	0	0	0	0	0	0	0	0	0	0	0	0	0	0	0	0	0	0	0	0
Otu002084	78	0	0	0	0	0	0	0	0	0	0	0	0	0	0	0	0	2	0	0	1	44	6	0	0	0	1	4	0	0	0	0	0	0	0	0	0	20	0	0	0	0	0	0	0	0	0	0	0
Otu002089	78	0	0	0	0	0	0	0	0	0	0	0	0	0	0	0	78	0	0	0	0	0	0	0	0	0	0	0	0	0	0	0	0	0	0	0	0	0	0	0	0	0	0	0	0	0	0	0	0
Otu001993	77	0	0	0	0	0	0	0	0	0	1	0	0	30	0	0	0	0	0	0	2	0	0	27	0	1	0	15	0	0	0	0	1	0	0	0	0	0	0	0	0	0	0	0	0	0	0	0	0.013899
Otu002100	77	0	0	0	0	0	0	73	0	0	0	0	0	0	0	0	0	0	0	0	2	0	0	0	0	0	0	0	0	0	0	2	0	0	0	0	0	0	0	0	0	0	0	0	0	0.098777	0	0	0
Otu002102	75	0	0	0	0	0	0	0	0	0	0	0	0	0	0	0	0	0	0	0	10	0	0	0	0	0	1	0	0	0	10	1	1	0	0	0	0	16	36	0	0	0	0	0	0	0	0	0	0
Otu002126	75	0	0	0	0	0	0	0	0	0	0	0	0	0	0	0	0	0	0	0	0	0	0	0	0	0	0	0	0	0	0	0	0	1	0	49	0	0	25	0	0	0	0	0	0	0	0	0	0
Otu002019	74	0	0	0	0	0	0	0	0	0	0	0	0	0	0	0	0	0	0	0	0	0	0	0	5	0	1	0	0	0	0	4	18	8	8	5	4	4	17	0	0	0	0	0	0	0	0	0	0
Otu002111	74	0	0	0	0	0	0	0	0	0	0	0	0	71	0	0	0	0	0	0	2	0	0	0	0	0	0	0	0	0	0	0	1	0	0	0	0	0	0	0	0	0	0	0	0	0	0	0	0
Otu002135	74	0	2	0	2	56	0	0	0	0	12	0	0	0	0	1	1	0	0	0	0	0	0	0	0	0	0	0	0	0	0	0	0	0	0	0	0	0	0	0	0.020012	0	0.037672	0.092357	0	0	0	0	0.166782
Otu002138	74	0	0	0	0	0	0	0	0	0	2	0	1	68	0	0	1	0	0	0	0	0	0	0	0	0	0	0	0	2	0	0	0	0	0	0	0	0	0	0	0	0	0	0	0	0	0	0	0.027797
Otu001913	73	0	1	0	1	0	0	57	0	0	0	0	12	1	0	0	0	0	0	0	0	0	0	0	0	0	0	0	0	0	0	1	0	0	0	0	0	0	0	0	0.010006	0	0.018836	0	0	0.077127	0	0	0
Otu000501	72	0	0	1	7	0	53	0	0	0	0	0	0	0	0	0	1	1	1	0	0	1	0	0	1	0	0	0	0	0	0	2	4	0	0	0	0	0	0	0	0	0.00571	0.131852	0	0.344379	0	0	0	0
Otu002162	72	0	0	0	0	0	0	0	0	0	0	0	0	0	72	0	0	0	0	0	0	0	0	0	0	0	0	0	0	0	0	0	0	0	0	0	0	0	0	0	0	0	0	0	0	0	0	0	0
Otu002171	71	1	0	0	0	0	0	0	0	0	67	1	0	0	0	2	0	0	0	0	0	0	0	0	0	0	0	0	0	0	0	0	0	0	0	0	0	0	0	0.001783	0	0	0	0	0	0	0	0	0.931202
Otu000976	70	0	0	0	3	0	12	0	2	0	0	0	10	26	0	1	0	0	0	0	0	0	0	0	6	0	1	1	1	7	0	0	0	0	0	0	0	0	0	0	0	0	0.056508	0	0.077973	0	0.0052	0	0
Otu002152	70	0	0	0	0	1	1	0	0	0	0	0	0	66	0	0	0	0	0	0	1	0	0	0	0	0	0	0	0	0	0	0	1	0	0	0	0	0	0	0	0	0	0	0.001649	0.006498	0	0	0	0
Otu002190	70	0	0	0	0	0	0	0	0	17	0	0	41	0	3	0	0	0	0	5	1	0	1	0	0	0	0	0	0	1	0	0	0	1	0	0	0	0	0	0	0	0	0	0	0	0	0	0.155778	0
Otu002201	70	0	0	0	0	0	0	0	0	0	0	0	0	0	0	1	0	0	0	0	3	0	0	0	0	0	0	0	0	0	0	15	25	23	1	0	0	2	0	0	0	0	0	0	0	0	0	0	0
Otu002156	69	0	0	0	0	0	0	0	0	0	0	0	0	0	0	0	0	0	1	0	0	25	6	0	0	0	1	0	1	0	2	0	0	0	0	0	0	33	0	0	0	0	0	0	0	0	0	0	0
Otu002211	69	0	0	0	0	0	0	0	0	0	0	0	0	0	66	0	0	0	0	0	0	0	0	0	0	0	0	0	3	0	0	0	0	0	0	0	0	0	0	0	0	0	0	0	0	0	0	0	0
Otu002195	68	0	0	0	0	0	0	0	0	1	0	0	0	0	0	0	0	0	1	0	0	0	0	0	0	36	0	0	29	1	0	0	0	0	0	0	0	0	0	0	0	0	0	0	0	0	0	0.009163	0
Otu002223	68	0	0	0	2	0	62	2	0	0	0	0	0	0	0	0	0	0	0	1	1	0	0	0	0	0	0	0	0	0	0	0	0	0	0	0	0	0	0	0	0	0	0.037672	0	0.402859	0.002706	0	0	0
Otu001940	67	1	0	0	63	0	0	0	0	0	0	0	0	0	0	1	1	0	0	0	0	0	0	0	0	1	0	0	0	0	0	0	0	0	0	0	0	0	0	0.001783	0	0	1.18666	0	0	0	0	0	0
Otu002229	67	0	2	0	0	64	0	0	0	0	0	0	0	1	0	0	0	0	0	0	0	0	0	0	0	0	0	0	0	0	0	0	0	0	0	0	0	0	0	0	0.020012	0	0	0.105551	0	0	0	0	0
Otu002235	67	0	0	0	0	59	0	0	0	0	0	1	0	0	0	0	0	0	0	0	0	0	0	0	0	0	0	0	0	0	0	0	0	0	0	0	0	1	6	0	0	0	0	0.097305	0	0	0	0	0
Otu002237	67	0	0	0	0	0	0	0	0	0	0	1	0	0	0	0	0	2	0	0	1	0	0	0	0	0	0	56	0	0	1	0	1	0	0	0	0	5	0	0	0	0	0	0	0	0	0	0	0
Otu000168	66	4	0	0	0	3	0	0	0	0	3	0	11	1	0	7	0	0	0	0	2	0	0	0	2	3	2	0	0	0	3	0	25	0	0	0	0	0	0	0.007131	0	0	0	0.004948	0	0	0	0	0.041696
Otu002146	66	0	0	0	2	1	0	1	0	1	0	0	30	3	0	0	0	0	1	0	0	27	0	0	0	0	0	0	0	0	0	0	0	0	0	0	0	0	0	0	0	0	0.037672	0.001649	0	0.001353	0	0.009163	0
Otu002241	66	0	0	0	0	0	0	0	1	0	0	0	0	0	0	0	0	0	0	1	10	33	0	6	0	0	0	2	0	1	0	2	10	0	0	0	0	0	0	0	0	0	0	0	0	0	0.0026	0	0
Otu002255	66	0	0	0	0	0	0	0	0	0	0	0	0	0	0	0	0	2	0	0	0	0	0	40	8	0	0	5	0	0	0	0	0	0	4	7	0	0	0	0	0	0	0	0	0	0	0	0	0
Otu001705	65	0	0	0	0	0	0	0	0	0	0	0	0	0	0	0	0	0	0	0	0	0	0	0	0	0	0	0	0	0	0	1	0	0	0	4	0	0	60	0	0	0	0	0	0	0	0	0	0
Otu002225	65	0	0	0	0	0	0	65	0	0	0	0	0	0	0	0	0	0	0	0	0	0	0	0	0	0	0	0	0	0	0	0	0	0	0	0	0	0	0	0	0	0	0	0	0	0.087952	0	0	0
Otu002258	65	0	0	0	0	0	0	0	0	0	0	0	0	0	0	0	0	0	0	0	9	17	0	2	3	0	0	2	0	1	0	26	0	2	0	2	0	0	1	0	0	0	0	0	0	0	0	0	0
Otu002274	64	0	0	0	0	0	0	0	0	0	0	0	0	63	0	0	0	0	0	0	0	0	0	0	0	0	0	0	0	0	0	0	1	0	0	0	0	0	0	0	0	0	0	0	0	0	0	0	0
Otu002275	64	0	0	0	0	0	0	0	0	0	0	0	0	0	64	0	0	0	0	0	0	0	0	0	0	0	0	0	0	0	0	0	0	0	0	0	0	0	0	0	0	0	0	0	0	0	0	0	0
Otu002285	64	0	0	0	0	0	0	0	0	0	0	0	64	0	0	0	0	0	0	0	0	0	0	0	0	0	0	0	0	0	0	0	0	0	0	0	0	0	0	0	0	0	0	0	0	0	0	0	0
Otu002287	64	0	0	0	0	0	0	0	0	0	0	0	0	0	0	0	0	12	1	0	0	12	3	0	0	0	0	0	0	1	1	0	0	0	0	0	0	14	20	0	0	0	0	0	0	0	0	0	0
Otu000387	63	0	0	3	0	0	0	15	0	0	0	0	0	0	0	0	0	0	0	0	0	0	0	0	0	0	0	0	0	0	0	45	0	0	0	0	0	0	0	0	0	0.01713	0	0	0	0.020297	0	0	0
Otu002221	63	0	0	0	0	0	0	0	0	0	0	0	0	0	0	0	0	10	0	0	0	0	0	0	28	0	0	9	11	2	0	0	1	2	0	0	0	0	0	0	0	0	0	0	0	0	0	0	0
Otu002296	63	0	0	0	0	0	0	60	0	1	0	0	1	1	0	0	0	0	0	0	0	0	0	0	0	0	0	0	0	0	0	0	0	0	0	0	0	0	0	0	0	0	0	0	0	0.081186	0	0.009163	0
Otu002303	63	0	0	0	0	0	0	0	0	0	0	0	0	0	0	0	0	0	0	0	0	0	0	0	0	0	0	0	0	50	0	0	0	0	0	0	13	0	0	0	0	0	0	0	0	0	0	0	0
Otu002304	63	0	1	1	0	0	0	0	0	0	0	13	0	0	46	0	0	0	0	0	0	0	0	0	0	0	0	0	2	0	0	0	0	0	0	0	0	0	0	0	0.010006	0.00571	0	0	0	0	0	0	0
Otu002312	62	0	55	0	0	0	0	0	0	0	0	0	0	0	0	0	0	0	0	0	0	0	0	0	1	0	1	0	0	0	5	0	0	0	0	0	0	0	0	0	0.55033	0	0	0	0	0	0	0	0
Otu001823	61	0	0	0	0	0	0	0	0	0	0	0	0	0	0	0	0	0	0	0	4	21	0	0	0	0	0	0	0	9	0	1	11	2	0	0	11	0	2	0	0	0	0	0	0	0	0	0	0
Otu002220	61	0	0	0	0	0	0	1	1	0	0	0	58	0	0	0	0	0	0	0	0	0	0	0	0	0	0	0	0	0	0	0	1	0	0	0	0	0	0	0	0	0	0	0	0	0.001353	0.0026	0	0
Otu002319	61	58	1	1	0	0	0	0	0	0	0	0	0	0	0	1	0	0	0	0	0	0	0	0	0	0	0	0	0	0	0	0	0	0	0	0	0	0	0	0.103396	0.010006	0.00571	0	0	0	0	0	0	0
Otu002326	61	0	1	0	56	0	1	0	0	0	0	1	0	0	0	0	0	0	0	0	0	0	0	0	0	0	0	0	0	0	0	2	0	0	0	0	0	0	0	0	0.010006	0	1.05481	0	0.006498	0	0	0	0
Otu002327	61	0	0	0	0	0	0	1	0	0	0	0	0	0	0	0	0	0	0	0	0	0	0	0	0	0	0	0	0	0	1	59	0	0	0	0	0	0	0	0	0	0	0	0	0	0.001353	0	0	0
Otu001965	60	0	0	0	0	0	0	0	0	0	0	0	0	0	0	0	0	0	0	0	0	5	0	3	0	0	1	0	24	5	0	0	1	0	0	0	21	0	0	0	0	0	0	0	0	0	0	0	0
Otu002154	60	0	0	0	0	0	0	0	0	0	0	0	0	0	0	0	0	0	0	0	0	0	0	0	0	0	0	0	0	60	0	0	0	0	0	0	0	0	0	0	0	0	0	0	0	0	0	0	0
Otu002324	60	0	0	2	0	1	0	0	0	0	56	0	0	0	0	0	0	0	0	0	0	0	0	0	0	0	1	0	0	0	0	0	0	0	0	0	0	0	0	0	0	0.01142	0	0.001649	0	0	0	0	0.778318
Otu002336	60	0	0	0	0	0	1	0	1	0	0	0	0	57	0	0	0	0	0	0	1	0	0	0	0	0	0	0	0	0	0	0	0	0	0	0	0	0	0	0	0	0	0	0	0.006498	0	0.0026	0	0
Otu002337	60	0	0	0	0	0	0	1	0	0	0	0	59	0	0	0	0	0	0	0	0	0	0	0	0	0	0	0	0	0	0	0	0	0	0	0	0	0	0	0	0	0	0	0	0	0.001353	0	0	0
Otu002344	60	0	0	0	56	0	2	0	0	0	0	0	0	0	0	2	0	0	0	0	0	0	0	0	0	0	0	0	0	0	0	0	0	0	0	0	0	0	0	0	0	0	1.05481	0	0.012995	0	0	0	0
Otu002350	60	0	0	0	0	0	0	0	0	0	0	0	0	60	0	0	0	0	0	0	0	0	0	0	0	0	0	0	0	0	0	0	0	0	0	0	0	0	0	0	0	0	0	0	0	0	0	0	0
Otu002365	59	0	0	0	0	0	0	0	15	0	0	0	0	0	0	0	0	0	0	0	0	0	0	14	0	0	0	0	0	0	13	0	0	4	0	2	0	6	5	0	0	0	0	0	0	0	0.039	0	0
Otu002373	59	0	0	0	0	0	0	0	0	0	0	0	0	0	0	0	0	0	0	0	0	58	0	0	0	0	0	0	0	1	0	0	0	0	0	0	0	0	0	0	0	0	0	0	0	0	0	0	0
Otu002308	58	0	0	0	0	0	0	0	0	0	0	0	0	0	0	0	0	0	0	0	1	0	0	0	0	0	55	0	0	0	1	0	1	0	0	0	0	0	0	0	0	0	0	0	0	0	0	0	0
Otu002384	57	0	0	0	0	0	0	0	0	1	0	0	52	0	0	2	0	0	0	2	0	0	0	0	0	0	0	0	0	0	0	0	0	0	0	0	0	0	0	0	0	0	0	0	0	0	0	0.009163	0
Otu000588	56	0	6	0	0	4	0	0	0	0	0	0	0	5	0	1	0	0	1	5	5	0	0	1	0	1	0	0	0	3	9	9	5	0	1	0	0	0	0	0	0.060036	0	0	0.006597	0	0	0	0	0
Otu002261	56	0	0	0	0	0	54	1	0	0	0	0	0	0	0	0	0	1	0	0	0	0	0	0	0	0	0	0	0	0	0	0	0	0	0	0	0	0	0	0	0	0	0	0	0.350877	0.001353	0	0	0
Otu002396	56	0	0	1	1	0	0	0	0	0	44	0	0	0	0	2	0	0	0	0	0	0	0	0	0	0	0	0	0	0	0	0	0	0	0	8	0	0	0	0	0	0.00571	0.018836	0	0	0	0	0	0.611536
Otu002399	56	0	0	0	0	1	0	0	1	0	0	0	0	54	0	0	0	0	0	0	0	0	0	0	0	0	0	0	0	0	0	0	0	0	0	0	0	0	0	0	0	0	0	0.001649	0	0	0.0026	0	0
Otu002429	56	0	0	0	0	0	0	0	0	0	0	0	0	0	0	0	0	0	0	0	0	0	0	0	0	0	0	0	0	0	6	0	7	0	0	0	0	19	24	0	0	0	0	0	0	0	0	0	0
Otu002430	56	51	0	0	1	0	0	0	0	1	0	2	0	0	0	0	0	0	0	0	0	0	0	0	0	0	0	0	0	0	1	0	0	0	0	0	0	0	0	0.090917	0	0	0.018836	0	0	0	0	0.009163	0
Otu002431	56	0	0	0	0	0	0	0	0	0	0	0	0	0	0	0	2	49	0	0	0	0	0	0	0	0	0	0	0	0	1	1	0	0	2	1	0	0	0	0	0	0	0	0	0	0	0	0	0
Otu002415	55	0	0	0	0	0	0	0	0	0	0	0	0	0	0	0	0	53	0	1	0	0	0	0	0	0	0	0	0	0	0	0	0	0	1	0	0	0	0	0	0	0	0	0	0	0	0	0	0
Otu002394	54	0	0	0	0	0	0	0	0	0	0	0	0	0	0	0	0	0	0	0	0	0	0	42	12	0	0	0	0	0	0	0	0	0	0	0	0	0	0	0	0	0	0	0	0	0	0	0	0
Otu002438	54	0	0	0	0	0	22	0	1	1	0	0	0	30	0	0	0	0	0	0	0	0	0	0	0	0	0	0	0	0	0	0	0	0	0	0	0	0	0	0	0	0	0	0	0.14295	0	0.0026	0.009163	0
Otu002441	54	0	0	0	0	0	0	0	0	0	0	0	0	1	0	0	0	0	0	12	2	0	0	0	0	26	0	1	0	12	0	0	0	0	0	0	0	0	0	0	0	0	0	0	0	0	0	0	0
Otu002466	54	0	0	0	1	1	0	0	0	0	52	0	0	0	0	0	0	0	0	0	0	0	0	0	0	0	0	0	0	0	0	0	0	0	0	0	0	0	0	0	0	0	0.018836	0.001649	0	0	0	0	0.722724
Otu002469	54	0	0	0	0	0	0	2	0	0	0	0	50	0	0	2	0	0	0	0	0	0	0	0	0	0	0	0	0	0	0	0	0	0	0	0	0	0	0	0	0	0	0	0	0	0.002706	0	0	0
Otu001118	53	0	0	0	3	1	0	0	0	1	0	0	0	42	0	0	0	0	0	0	1	0	0	0	2	0	0	0	0	0	0	2	1	0	0	0	0	0	0	0	0	0	0.056508	0.001649	0	0	0	0.009163	0
Otu001732	53	2	0	0	0	0	0	0	0	29	0	0	0	1	0	0	1	1	0	3	1	3	0	0	0	0	0	0	0	0	2	3	0	0	0	7	0	0	0	0.003565	0	0	0	0	0	0	0	0.265738	0
Otu002370	53	1	2	47	0	1	0	0	0	0	0	0	0	0	0	0	2	0	0	0	0	0	0	0	0	0	0	0	0	0	0	0	0	0	0	0	0	0	0	0.001783	0.020012	0.268372	0	0.001649	0	0	0	0	0
Otu002470	53	0	0	0	0	0	0	0	0	0	0	45	0	0	0	0	0	0	0	0	1	0	0	0	0	0	0	1	0	6	0	0	0	0	0	0	0	0	0	0	0	0	0	0	0	0	0	0	0
Otu001109	52	0	0	0	0	45	0	0	0	0	0	0	0	0	0	0	4	0	0	0	0	0	2	0	0	0	0	0	0	0	0	1	0	0	0	0	0	0	0	0	0	0	0	0.074216	0	0	0	0	0
Otu002405	52	1	2	47	0	0	0	0	0	0	0	2	0	0	0	0	0	0	0	0	0	0	0	0	0	0	0	0	0	0	0	0	0	0	0	0	0	0	0	0.001783	0.020012	0.268372	0	0	0	0	0	0	0
Otu002495	52	0	0	0	0	0	0	0	0	0	0	0	0	0	0	0	0	0	22	1	0	12	0	0	0	0	0	0	0	17	0	0	0	0	0	0	0	0	0	0	0	0	0	0	0	0	0	0	0
Otu002507	52	0	0	0	1	0	0	0	0	0	0	0	0	0	0	50	1	0	0	0	0	0	0	0	0	0	0	0	0	0	0	0	0	0	0	0	0	0	0	0	0	0	0.018836	0	0	0	0	0	0
Otu001905	51	0	0	0	0	0	13	1	0	0	0	0	0	0	0	0	0	0	0	0	0	0	0	0	0	1	0	0	0	0	0	31	0	0	0	3	0	0	2	0	0	0	0	0	0.08447	0.001353	0	0	0
Otu002458	51	0	0	0	0	0	0	0	0	0	0	0	0	0	0	0	0	0	18	0	0	0	0	0	0	0	0	0	0	0	0	19	1	0	13	0	0	0	0	0	0	0	0	0	0	0	0	0	0
Otu002508	51	0	0	0	0	0	0	0	0	0	0	0	0	0	0	0	0	2	0	0	0	0	0	0	0	3	0	0	0	0	2	0	0	0	0	0	1	0	43	0	0	0	0	0	0	0	0	0	0
Otu002512	51	0	0	0	0	0	0	0	0	0	0	0	0	0	0	0	0	0	2	5	1	2	0	0	0	0	0	0	2	0	0	3	5	5	5	10	3	4	4	0	0	0	0	0	0	0	0	0	0
Otu002515	51	0	0	0	0	0	0	0	0	0	0	0	0	0	0	0	0	0	0	0	0	0	0	0	0	0	0	7	0	44	0	0	0	0	0	0	0	0	0	0	0	0	0	0	0	0	0	0	0
Otu002531	51	1	1	0	0	0	0	0	0	0	0	46	0	0	0	1	0	0	2	0	0	0	0	0	0	0	0	0	0	0	0	0	0	0	0	0	0	0	0	0.001783	0.010006	0	0	0	0	0	0	0	0
Otu000231	50	0	3	0	15	0	19	0	1	0	0	0	0	0	0	0	0	0	0	0	1	0	0	0	0	0	0	0	0	0	0	11	0	0	0	0	0	0	0	0	0.030018	0	0.282539	0	0.123457	0	0.0026	0	0
Otu001142	50	0	0	0	0	0	0	0	0	0	41	0	0	0	0	0	0	0	0	0	2	0	0	0	0	0	0	0	0	0	0	7	0	0	0	0	0	0	0	0	0	0	0	0	0	0	0	0	0.56984
Otu002514	50	0	0	0	0	0	0	0	0	0	0	0	0	0	0	0	0	0	0	0	0	0	0	0	0	0	48	0	0	0	2	0	0	0	0	0	0	0	0	0	0	0	0	0	0	0	0	0	0
Otu002546	50	0	0	0	0	0	0	0	0	0	0	0	0	0	0	0	0	0	0	2	0	29	1	0	0	0	0	0	0	1	6	6	0	3	0	2	0	0	0	0	0	0	0	0	0	0	0	0	0
Otu002524	49	0	0	0	0	0	0	0	0	0	0	0	0	0	0	0	0	0	0	0	0	0	0	47	0	0	0	0	0	0	0	0	0	0	1	1	0	0	0	0	0	0	0	0	0	0	0	0	0
Otu002560	49	0	0	0	0	0	0	0	0	0	0	0	44	1	0	0	0	0	0	0	2	0	0	0	0	0	2	0	0	0	0	0	0	0	0	0	0	0	0	0	0	0	0	0	0	0	0	0	0
Otu001469	48	0	0	0	0	0	1	0	0	0	0	0	43	1	0	1	0	1	0	1	0	0	0	0	0	0	0	0	0	0	0	0	0	0	0	0	0	0	0	0	0	0	0	0	0.006498	0	0	0	0
Otu002513	48	0	0	0	0	0	0	0	0	0	0	0	0	0	0	0	0	0	0	0	0	0	0	0	48	0	0	0	0	0	0	0	0	0	0	0	0	0	0	0	0	0	0	0	0	0	0	0	0
Otu001686	47	0	3	0	0	0	0	0	3	0	0	0	39	0	0	0	0	0	0	1	1	0	0	0	0	0	0	0	0	0	0	0	0	0	0	0	0	0	0	0	0.030018	0	0	0	0	0	0.0078	0	0
Otu002580	47	0	0	0	0	0	0	0	0	0	0	0	0	0	0	0	0	0	0	0	0	1	0	0	0	0	0	0	41	5	0	0	0	0	0	0	0	0	0	0	0	0	0	0	0	0	0	0	0
Otu002602	47	0	0	0	0	0	0	0	0	0	0	0	0	0	0	0	0	0	0	0	0	45	0	0	0	0	0	0	0	1	0	1	0	0	0	0	0	0	0	0	0	0	0	0	0	0	0	0	0
Otu000807	46	0	0	0	2	0	0	0	0	0	0	0	0	42	0	0	0	0	0	0	0	0	0	0	0	0	0	0	0	0	0	2	0	0	0	0	0	0	0	0	0	0	0.037672	0	0	0	0	0	0
Otu002331	46	1	0	0	0	39	0	0	0	0	0	0	0	1	0	0	0	0	1	0	0	0	0	0	0	0	0	0	0	0	0	0	0	4	0	0	0	0	0	0.001783	0	0	0	0.06432	0	0	0	0	0
Otu002367	46	0	0	0	0	0	0	0	0	0	0	0	0	0	0	0	0	0	0	0	0	0	0	0	2	0	0	0	0	43	0	0	0	1	0	0	0	0	0	0	0	0	0	0	0	0	0	0	0
Otu002632	46	0	0	0	0	0	0	0	0	0	0	0	45	1	0	0	0	0	0	0	0	0	0	0	0	0	0	0	0	0	0	0	0	0	0	0	0	0	0	0	0	0	0	0	0	0	0	0	0
Otu001247	45	0	0	0	0	0	0	0	0	0	0	0	0	0	0	0	0	10	0	0	0	0	0	0	0	0	11	3	0	0	0	0	0	1	0	0	0	20	0	0	0	0	0	0	0	0	0	0	0
Otu002421	45	0	0	2	2	0	30	0	0	0	8	0	0	1	0	0	0	0	0	0	1	0	0	0	0	0	0	1	0	0	0	0	0	0	0	0	0	0	0	0	0	0.01142	0.037672	0	0.194932	0	0	0	0.111188
Otu002506	45	0	0	0	0	0	0	0	0	0	0	0	0	0	0	0	0	0	0	4	1	0	0	0	0	0	39	1	0	0	0	0	0	0	0	0	0	0	0	0	0	0	0	0	0	0	0	0	0
Otu002583	45	0	0	0	0	0	0	0	0	0	0	0	0	0	0	0	0	0	0	0	0	0	0	33	10	0	0	0	0	0	0	0	0	0	1	1	0	0	0	0	0	0	0	0	0	0	0	0	0
Otu002605	45	0	0	0	0	0	0	0	0	0	0	0	0	0	0	0	0	0	0	0	0	0	0	0	45	0	0	0	0	0	0	0	0	0	0	0	0	0	0	0	0	0	0	0	0	0	0	0	0
Otu002654	45	0	0	0	0	0	0	0	0	0	0	0	0	0	0	0	0	0	0	0	0	4	1	0	0	0	0	0	0	0	0	2	0	1	0	0	0	34	3	0	0	0	0	0	0	0	0	0	0
Otu002657	45	0	0	0	0	0	0	0	0	0	0	0	0	0	0	0	0	12	0	0	0	0	0	32	0	0	0	0	0	0	0	0	0	0	0	1	0	0	0	0	0	0	0	0	0	0	0	0	0
Otu002666	45	0	0	0	0	0	0	0	0	0	43	0	0	0	0	0	1	0	0	0	0	0	0	0	0	0	1	0	0	0	0	0	0	0	0	0	0	0	0	0	0	0	0	0	0	0	0	0	0.597637
Otu002368	44	0	0	0	0	0	0	0	0	0	0	0	0	0	0	0	0	0	0	6	0	0	0	0	0	0	0	0	11	16	0	0	4	2	3	0	2	0	0	0	0	0	0	0	0	0	0	0	0
Otu002690	44	0	0	13	0	0	0	31	0	0	0	0	0	0	0	0	0	0	0	0	0	0	0	0	0	0	0	0	0	0	0	0	0	0	0	0	0	0	0	0	0	0.074231	0	0	0	0.041946	0	0	0
Otu002578	43	0	0	0	0	0	0	0	0	0	0	0	0	0	0	0	0	0	0	0	0	0	0	35	6	0	0	0	0	0	0	0	0	0	0	2	0	0	0	0	0	0	0	0	0	0	0	0	0
Otu002713	43	0	0	0	0	0	0	0	0	0	0	0	1	41	0	0	0	0	0	0	1	0	0	0	0	0	0	0	0	0	0	0	0	0	0	0	0	0	0	0	0	0	0	0	0	0	0	0	0
Otu002719	43	0	0	0	0	0	41	1	0	0	0	0	0	0	0	0	0	0	0	0	0	0	0	0	0	0	0	0	0	0	0	1	0	0	0	0	0	0	0	0	0	0	0	0	0.266407	0.001353	0	0	0
Otu001122	42	1	15	1	0	1	0	3	4	0	0	1	0	5	0	0	2	0	0	0	0	0	0	0	7	1	0	0	0	0	0	1	0	0	0	0	0	0	0	0.001783	0.15009	0.00571	0	0.001649	0	0.004059	0.0104	0	0
Otu001447	42	0	0	0	0	1	0	0	0	0	36	0	0	0	0	3	0	0	0	0	0	0	1	0	0	0	0	0	1	0	0	0	0	0	0	0	0	0	0	0	0	0	0	0.001649	0	0	0	0	0.500347
Otu002369	42	0	0	0	9	1	0	0	0	0	0	0	0	20	0	0	0	1	0	0	0	1	0	0	0	0	0	0	1	4	0	1	3	0	0	0	1	0	0	0	0	0	0.169523	0.001649	0	0	0	0	0
Otu002648	42	0	0	0	0	0	0	0	0	0	0	0	0	0	0	0	0	0	0	0	0	0	0	39	0	0	0	0	0	0	0	0	0	0	2	1	0	0	0	0	0	0	0	0	0	0	0	0	0
Otu002726	42	0	0	0	0	0	0	0	0	0	0	0	0	0	0	0	1	0	0	41	0	0	0	0	0	0	0	0	0	0	0	0	0	0	0	0	0	0	0	0	0	0	0	0	0	0	0	0	0
Otu002744	42	0	0	0	0	0	0	0	0	0	0	0	0	0	0	0	0	0	0	0	0	0	0	0	0	0	0	0	0	39	0	3	0	0	0	0	0	0	0	0	0	0	0	0	0	0	0	0	0
Otu002757	42	0	0	0	0	0	0	1	0	39	0	0	0	0	0	0	0	0	0	0	1	0	0	0	0	1	0	0	0	0	0	0	0	0	0	0	0	0	0	0	0	0	0	0	0	0.001353	0	0.357372	0
Otu002761	42	0	0	0	0	0	0	0	0	0	0	0	0	0	0	0	0	0	0	0	0	0	0	0	0	0	0	0	0	2	0	0	9	0	0	0	11	0	20	0	0	0	0	0	0	0	0	0	0
Otu001866	41	0	2	0	0	0	0	0	15	0	0	0	14	10	0	0	0	0	0	0	0	0	0	0	0	0	0	0	0	0	0	0	0	0	0	0	0	0	0	0	0.020012	0	0	0	0	0	0.039	0	0
Otu002694	41	0	0	0	0	0	0	0	0	0	0	0	0	0	0	0	0	0	40	0	1	0	0	0	0	0	0	0	0	0	0	0	0	0	0	0	0	0	0	0	0	0	0	0	0	0	0	0	0
Otu002724	41	0	0	0	0	0	0	0	0	0	0	0	0	0	0	0	0	0	0	0	0	0	0	0	0	41	0	0	0	0	0	0	0	0	0	0	0	0	0	0	0	0	0	0	0	0	0	0	0
Otu002780	41	0	0	0	0	0	1	7	26	3	0	0	0	1	0	1	0	0	0	0	0	0	0	0	1	0	0	0	0	0	0	1	0	0	0	0	0	0	0	0	0	0	0	0	0.006498	0.009472	0.067599	0.02749	0
Otu002781	41	0	0	0	0	0	39	0	0	0	0	0	0	0	0	0	0	0	0	1	1	0	0	0	0	0	0	0	0	0	0	0	0	0	0	0	0	0	0	0	0	0	0	0	0.253411	0	0	0	0
Otu002782	41	0	0	0	0	0	0	40	0	0	0	0	0	1	0	0	0	0	0	0	0	0	0	0	0	0	0	0	0	0	0	0	0	0	0	0	0	0	0	0	0	0	0	0	0	0.054124	0	0	0
Otu002785	41	0	0	0	0	0	0	0	41	0	0	0	0	0	0	0	0	0	0	0	0	0	0	0	0	0	0	0	0	0	0	0	0	0	0	0	0	0	0	0	0	0	0	0	0	0	0.106599	0	0
Otu000838	40	0	0	1	0	0	21	4	2	1	0	0	0	0	0	0	1	0	0	0	0	0	0	0	2	0	0	0	6	0	0	2	0	0	0	0	0	0	0	0	0	0.00571	0	0	0.136452	0.005412	0.0052	0.009163	0
Otu002434	40	1	6	2	1	1	1	3	2	1	1	1	0	1	0	0	0	0	0	2	7	0	0	0	0	1	1	1	0	0	4	3	0	0	0	0	0	0	0	0.001783	0.060036	0.01142	0.018836	0.001649	0.006498	0.004059	0.0052	0.009163	0.013899
Otu002624	40	0	0	0	0	0	0	0	1	0	0	0	0	0	0	0	0	0	0	0	0	0	0	0	37	2	0	0	0	0	0	0	0	0	0	0	0	0	0	0	0	0	0	0	0	0	0.0026	0	0
Otu002687	40	0	0	0	0	0	0	0	0	0	0	0	0	0	0	0	0	0	0	0	0	0	0	39	0	0	0	0	0	0	0	0	0	0	0	1	0	0	0	0	0	0	0	0	0	0	0	0	0
Otu002692	40	0	0	0	0	0	0	0	0	0	0	0	0	0	0	0	0	0	0	0	0	0	0	0	7	0	0	0	0	0	0	0	0	0	0	0	33	0	0	0	0	0	0	0	0	0	0	0	0
Otu002702	40	0	0	0	0	0	0	0	0	0	0	0	0	0	0	0	0	0	0	0	0	0	0	0	39	0	0	0	0	0	1	0	0	0	0	0	0	0	0	0	0	0	0	0	0	0	0	0	0
Otu002812	40	0	0	0	0	0	0	0	0	0	0	0	0	0	0	0	0	0	0	0	0	0	1	0	0	0	0	0	0	0	2	2	1	13	3	2	2	6	8	0	0	0	0	0	0	0	0	0	0
Otu002830	40	0	0	0	0	0	0	0	0	1	0	0	39	0	0	0	0	0	0	0	0	0	0	0	0	0	0	0	0	0	0	0	0	0	0	0	0	0	0	0	0	0	0	0	0	0	0	0.009163	0
Otu002596	39	0	0	0	0	0	0	0	0	0	0	0	0	0	0	0	0	38	0	0	0	0	0	0	0	0	0	0	0	0	1	0	0	0	0	0	0	0	0	0	0	0	0	0	0	0	0	0	0
Otu002851	39	0	0	0	0	0	0	0	0	1	0	0	0	38	0	0	0	0	0	0	0	0	0	0	0	0	0	0	0	0	0	0	0	0	0	0	0	0	0	0	0	0	0	0	0	0	0	0.009163	0
Otu002854	39	0	0	0	0	0	0	0	0	0	0	0	0	0	0	0	0	21	0	0	0	0	0	0	0	0	0	10	0	0	0	0	0	0	0	0	0	7	1	0	0	0	0	0	0	0	0	0	0
Otu002863	39	0	0	0	0	0	1	0	1	0	0	0	34	2	0	0	0	0	0	0	0	0	0	0	0	0	0	1	0	0	0	0	0	0	0	0	0	0	0	0	0	0	0	0	0.006498	0	0.0026	0	0
Otu002867	39	0	0	0	0	0	0	0	0	0	0	0	0	0	0	0	0	0	2	0	0	2	0	0	0	0	0	0	0	0	1	4	6	10	1	0	0	8	5	0	0	0	0	0	0	0	0	0	0
Otu002874	39	0	0	0	0	0	0	0	0	0	0	0	0	0	0	0	0	0	0	0	0	0	0	1	0	0	3	0	0	0	2	7	0	26	0	0	0	0	0	0	0	0	0	0	0	0	0	0	0
Otu002420	38	0	16	0	1	2	0	0	0	0	0	0	0	1	0	0	0	0	13	0	0	0	0	0	0	0	1	0	3	0	0	1	0	0	0	0	0	0	0	0	0.160096	0	0.018836	0.003298	0	0	0	0	0
Otu002592	38	0	0	0	0	0	0	0	1	0	0	0	0	37	0	0	0	0	0	0	0	0	0	0	0	0	0	0	0	0	0	0	0	0	0	0	0	0	0	0	0	0	0	0	0	0	0.0026	0	0
Otu002730	38	0	0	0	0	0	0	0	0	0	0	0	0	0	0	0	0	0	0	0	0	22	0	0	0	0	0	0	9	1	0	2	4	0	0	0	0	0	0	0	0	0	0	0	0	0	0	0	0
Otu002849	38	0	0	1	0	37	0	0	0	0	0	0	0	0	0	0	0	0	0	0	0	0	0	0	0	0	0	0	0	0	0	0	0	0	0	0	0	0	0	0	0	0.00571	0	0.061022	0	0	0	0	0
Otu002871	38	0	0	0	0	0	0	0	0	0	0	0	0	0	0	0	0	12	0	0	0	0	0	0	0	0	1	24	0	0	0	1	0	0	0	0	0	0	0	0	0	0	0	0	0	0	0	0	0
Otu002903	38	0	0	0	0	0	0	0	0	0	0	0	0	0	0	0	0	0	0	0	0	0	0	1	0	16	0	0	0	1	0	0	0	1	0	0	0	11	8	0	0	0	0	0	0	0	0	0	0
Otu002816	37	1	0	33	0	0	0	0	0	0	0	0	0	0	0	2	0	0	0	0	0	0	0	0	0	0	0	0	0	0	0	1	0	0	0	0	0	0	0	0.001783	0	0.188431	0	0	0	0	0	0	0
Otu002855	37	0	0	0	0	0	0	0	0	0	0	0	0	0	0	1	0	0	10	0	0	0	0	0	0	0	0	0	0	0	0	2	24	0	0	0	0	0	0	0	0	0	0	0	0	0	0	0	0
Otu002886	37	0	0	0	0	1	0	0	0	0	1	0	0	0	0	35	0	0	0	0	0	0	0	0	0	0	0	0	0	0	0	0	0	0	0	0	0	0	0	0	0	0	0	0.001649	0	0	0	0	0.013899
Otu002921	37	0	0	0	0	0	0	1	0	0	0	0	0	0	0	0	0	0	0	0	1	7	21	0	0	0	2	0	0	0	0	0	0	0	0	0	0	0	5	0	0	0	0	0	0	0.001353	0	0	0
Otu002935	37	0	0	0	0	0	0	0	0	0	0	0	0	0	0	0	1	0	0	0	0	0	9	4	15	0	0	0	0	0	0	4	3	0	1	0	0	0	0	0	0	0	0	0	0	0	0	0	0
Otu002938	37	0	0	0	0	0	0	0	0	0	31	0	0	4	0	1	0	0	0	0	1	0	0	0	0	0	0	0	0	0	0	0	0	0	0	0	0	0	0	0	0	0	0	0	0	0	0	0	0.430855
Otu001479	36	0	0	0	0	0	1	0	0	0	0	0	0	0	0	0	0	0	0	0	14	2	0	0	0	0	0	4	0	0	0	15	0	0	0	0	0	0	0	0	0	0	0	0	0.006498	0	0	0	0
Otu002879	36	0	0	0	0	0	0	0	0	0	0	0	0	0	0	0	0	0	0	0	0	0	1	5	0	20	3	6	0	0	1	0	0	0	0	0	0	0	0	0	0	0	0	0	0	0	0	0	0
Otu002934	36	0	0	0	0	0	0	0	0	0	0	0	0	0	0	0	0	0	1	4	0	1	0	0	0	0	0	0	3	1	0	0	4	1	2	7	3	9	0	0	0	0	0	0	0	0	0	0	0
Otu002948	36	0	0	0	0	0	0	0	0	0	0	1	0	0	0	0	0	2	0	0	0	0	0	0	0	0	0	32	0	0	0	1	0	0	0	0	0	0	0	0	0	0	0	0	0	0	0	0	0
Otu002962	36	0	0	0	0	0	0	0	0	0	0	0	0	0	0	0	0	0	0	0	0	0	0	0	0	0	0	0	0	0	3	3	0	1	0	0	0	25	4	0	0	0	0	0	0	0	0	0	0
Otu002988	36	0	0	0	0	0	0	0	0	0	0	0	0	0	0	0	0	0	0	0	1	0	0	0	0	0	0	0	0	0	8	9	3	0	0	0	0	2	13	0	0	0	0	0	0	0	0	0	0
Otu002015	35	0	0	19	0	0	7	0	0	0	0	0	0	1	0	1	0	0	0	0	0	0	0	0	0	0	0	0	0	2	5	0	0	0	0	0	0	0	0	0	0	0.108491	0	0	0.045484	0	0	0	0
Otu002586	35	0	0	0	0	0	0	0	0	0	0	0	34	1	0	0	0	0	0	0	0	0	0	0	0	0	0	0	0	0	0	0	0	0	0	0	0	0	0	0	0	0	0	0	0	0	0	0	0
Otu002980	35	0	0	0	0	0	0	0	0	0	0	0	0	0	0	0	0	0	0	1	0	0	0	0	0	16	0	0	0	18	0	0	0	0	0	0	0	0	0	0	0	0	0	0	0	0	0	0	0
Otu002999	35	0	0	29	0	0	2	0	1	0	0	0	0	0	0	0	0	0	0	0	0	0	0	0	3	0	0	0	0	0	0	0	0	0	0	0	0	0	0	0	0	0.165591	0	0	0.012995	0	0.0026	0	0
Otu003015	35	0	0	35	0	0	0	0	0	0	0	0	0	0	0	0	0	0	0	0	0	0	0	0	0	0	0	0	0	0	0	0	0	0	0	0	0	0	0	0	0	0.199852	0	0	0	0	0	0	0
Otu003022	35	0	0	0	0	0	0	0	0	0	0	0	0	0	0	0	0	0	1	0	0	32	0	0	0	0	0	0	2	0	0	0	0	0	0	0	0	0	0	0	0	0	0	0	0	0	0	0	0
Otu003023	35	0	0	0	0	0	0	0	0	0	0	0	0	0	0	0	0	0	0	0	0	0	0	0	0	0	0	0	0	0	0	0	0	0	0	0	2	0	33	0	0	0	0	0	0	0	0	0	0
Otu003030	35	0	1	0	0	0	0	0	0	0	31	0	0	0	0	0	0	0	1	0	1	0	1	0	0	0	0	0	0	0	0	0	0	0	0	0	0	0	0	0	0.010006	0	0	0	0	0	0	0	0.430855
Otu003044	35	0	0	0	0	0	0	34	0	0	0	0	0	0	0	0	0	0	0	1	0	0	0	0	0	0	0	0	0	0	0	0	0	0	0	0	0	0	0	0	0	0	0	0	0	0.046006	0	0	0
Otu000451	34	0	0	0	3	0	2	0	0	0	0	0	0	0	0	0	0	0	0	1	0	0	0	0	4	2	0	1	0	1	0	0	0	4	0	3	13	0	0	0	0	0	0.056508	0	0.012995	0	0	0	0
Otu002906	34	0	0	0	0	0	0	0	0	0	0	1	0	0	0	0	0	0	0	0	0	0	0	33	0	0	0	0	0	0	0	0	0	0	0	0	0	0	0	0	0	0	0	0	0	0	0	0	0
Otu003058	34	0	0	0	0	0	0	0	0	0	0	0	0	34	0	0	0	0	0	0	0	0	0	0	0	0	0	0	0	0	0	0	0	0	0	0	0	0	0	0	0	0	0	0	0	0	0	0	0
Otu003068	34	0	0	0	0	0	0	0	0	1	0	0	0	0	0	0	0	0	0	5	0	0	0	0	0	0	0	0	0	28	0	0	0	0	0	0	0	0	0	0	0	0	0	0	0	0	0	0.009163	0
Otu001442	33	0	0	0	0	0	0	0	0	0	0	0	0	0	0	0	30	1	0	0	0	0	0	0	2	0	0	0	0	0	0	0	0	0	0	0	0	0	0	0	0	0	0	0	0	0	0	0	0
Otu001530	33	0	0	0	0	0	0	0	0	0	0	0	0	0	0	0	0	0	0	0	1	0	0	0	0	0	0	0	0	0	2	17	2	0	0	0	0	9	2	0	0	0	0	0	0	0	0	0	0
Otu003059	33	0	0	0	0	33	0	0	0	0	0	0	0	0	0	0	0	0	0	0	0	0	0	0	0	0	0	0	0	0	0	0	0	0	0	0	0	0	0	0	0	0	0	0.054425	0	0	0	0	0
Otu003061	33	0	0	0	0	0	0	0	0	0	0	0	0	0	0	0	0	0	0	0	0	0	0	0	0	0	0	0	0	0	1	6	0	0	0	0	0	21	5	0	0	0	0	0	0	0	0	0	0
Otu003079	33	0	0	0	0	0	0	0	32	0	0	0	0	0	0	0	0	0	0	0	1	0	0	0	0	0	0	0	0	0	0	0	0	0	0	0	0	0	0	0	0	0	0	0	0	0	0.083199	0	0
Otu003100	33	0	0	0	0	0	33	0	0	0	0	0	0	0	0	0	0	0	0	0	0	0	0	0	0	0	0	0	0	0	0	0	0	0	0	0	0	0	0	0	0	0	0	0	0.214425	0	0	0	0
Otu003106	33	0	0	0	0	0	0	0	0	0	0	0	0	0	0	0	0	21	0	0	0	0	0	0	0	0	0	0	0	0	0	0	0	0	0	0	0	12	0	0	0	0	0	0	0	0	0	0	0
Otu003122	33	0	0	0	0	0	0	0	0	0	0	0	33	0	0	0	0	0	0	0	0	0	0	0	0	0	0	0	0	0	0	0	0	0	0	0	0	0	0	0	0	0	0	0	0	0	0	0	0
Otu003125	33	0	0	0	0	0	0	0	0	0	0	0	0	0	0	0	0	0	0	0	0	0	0	31	0	0	0	0	0	0	0	0	0	0	1	1	0	0	0	0	0	0	0	0	0	0	0	0	0
Otu000960	32	0	0	0	0	0	1	0	0	29	0	0	0	0	0	0	2	0	0	0	0	0	0	0	0	0	0	0	0	0	0	0	0	0	0	0	0	0	0	0	0	0	0	0	0.006498	0	0	0.265738	0
Otu002699	32	0	1	0	1	0	0	0	0	0	0	0	0	0	0	28	0	0	1	0	0	0	0	0	1	0	0	0	0	0	0	0	0	0	0	0	0	0	0	0	0.010006	0	0.018836	0	0	0	0	0	0
Otu003090	32	0	0	0	0	0	0	0	0	0	0	0	0	0	0	0	0	0	0	0	0	0	0	0	0	0	1	0	0	0	6	0	12	6	0	0	0	1	6	0	0	0	0	0	0	0	0	0	0
Otu003109	32	0	0	0	0	0	0	0	0	0	0	0	0	0	0	0	0	0	0	0	0	0	0	0	0	0	0	5	0	0	0	0	0	0	0	0	0	27	0	0	0	0	0	0	0	0	0	0	0
Otu003151	32	0	0	0	0	0	0	0	0	0	0	0	0	0	0	0	0	4	0	0	0	4	1	0	0	0	0	3	3	0	0	0	0	0	1	1	0	15	0	0	0	0	0	0	0	0	0	0	0
Otu003157	32	0	0	0	0	0	0	0	0	0	0	0	0	0	0	0	0	0	7	0	0	3	0	0	0	0	0	0	17	0	5	0	0	0	0	0	0	0	0	0	0	0	0	0	0	0	0	0	0
Otu003160	32	0	0	0	0	0	0	0	0	0	0	0	0	32	0	0	0	0	0	0	0	0	0	0	0	0	0	0	0	0	0	0	0	0	0	0	0	0	0	0	0	0	0	0	0	0	0	0	0
Otu003163	32	0	0	0	0	0	0	0	0	0	0	0	32	0	0	0	0	0	0	0	0	0	0	0	0	0	0	0	0	0	0	0	0	0	0	0	0	0	0	0	0	0	0	0	0	0	0	0	0
Otu003173	32	0	0	0	0	0	0	0	0	0	0	0	0	0	0	0	0	0	17	0	0	1	0	0	0	0	0	1	0	12	0	0	1	0	0	0	0	0	0	0	0	0	0	0	0	0	0	0	0
Otu002767	31	0	0	0	0	0	0	0	0	0	0	0	0	28	0	0	0	0	0	2	1	0	0	0	0	0	0	0	0	0	0	0	0	0	0	0	0	0	0	0	0	0	0	0	0	0	0	0	0
Otu002845	31	0	0	1	0	0	0	0	0	2	0	2	0	0	0	0	13	0	0	1	0	0	1	0	0	0	0	0	0	0	0	0	8	0	0	0	3	0	0	0	0	0.00571	0	0	0	0	0	0.018327	0
Otu003139	31	0	0	0	0	0	0	0	0	0	0	0	0	0	0	0	0	0	0	0	2	0	0	0	0	0	0	0	0	3	4	0	2	8	1	1	2	2	6	0	0	0	0	0	0	0	0	0	0
Otu003174	31	0	0	0	0	0	0	0	0	0	0	0	0	0	0	0	0	0	0	0	0	0	0	0	11	0	0	0	0	0	3	1	8	4	0	0	0	2	2	0	0	0	0	0	0	0	0	0	0
Otu003177	31	0	0	0	0	0	0	0	0	0	0	0	0	0	0	0	0	0	0	0	0	0	0	0	0	0	0	0	0	0	0	0	0	0	0	0	0	31	0	0	0	0	0	0	0	0	0	0	0
Otu003185	31	0	20	1	0	0	0	9	0	0	0	0	0	1	0	0	0	0	0	0	0	0	0	0	0	0	0	0	0	0	0	0	0	0	0	0	0	0	0	0	0.20012	0.00571	0	0	0	0.012178	0	0	0
Otu000553	30	0	0	1	0	0	0	1	0	0	0	1	0	0	0	7	0	0	0	0	6	0	0	0	1	0	0	1	0	1	3	6	1	0	0	0	0	0	1	0	0	0.00571	0	0	0	0.001353	0	0	0
Otu002406	30	4	0	1	2	2	0	2	2	0	2	1	0	1	0	1	1	0	0	0	0	3	0	0	1	1	2	0	0	0	0	2	2	0	0	0	0	0	0	0.007131	0	0.00571	0.037672	0.003298	0	0.002706	0.0052	0	0.027797
Otu002788	30	0	3	0	0	0	0	0	0	0	1	0	0	0	0	0	0	0	0	0	0	0	0	0	5	0	0	0	0	21	0	0	0	0	0	0	0	0	0	0	0.030018	0	0	0	0	0	0	0	0.013899
Otu002978	30	0	0	0	0	0	0	0	0	0	0	0	0	29	0	0	0	0	0	0	0	0	0	0	0	0	0	1	0	0	0	0	0	0	0	0	0	0	0	0	0	0	0	0	0	0	0	0	0
Otu003183	30	0	0	1	2	0	0	0	0	0	0	0	0	0	0	0	0	0	0	0	0	7	3	0	1	0	0	0	0	0	0	0	0	2	7	0	0	7	0	0	0	0.00571	0.037672	0	0	0	0	0	0
Otu003186	30	0	0	0	0	0	0	0	0	0	0	0	0	0	0	0	0	0	0	0	0	0	0	0	0	30	0	0	0	0	0	0	0	0	0	0	0	0	0	0	0	0	0	0	0	0	0	0	0
Otu003197	30	0	0	0	0	0	1	0	0	0	0	0	28	1	0	0	0	0	0	0	0	0	0	0	0	0	0	0	0	0	0	0	0	0	0	0	0	0	0	0	0	0	0	0	0.006498	0	0	0	0
Otu003223	30	0	0	0	0	0	0	0	1	0	0	0	27	0	0	0	0	0	0	0	0	0	0	0	0	0	0	0	0	0	0	0	2	0	0	0	0	0	0	0	0	0	0	0	0	0	0.0026	0	0
Otu003226	30	0	0	0	30	0	0	0	0	0	0	0	0	0	0	0	0	0	0	0	0	0	0	0	0	0	0	0	0	0	0	0	0	0	0	0	0	0	0	0	0	0	0.565078	0	0	0	0	0	0
Otu003242	30	0	0	0	0	0	0	0	0	0	0	0	0	0	0	0	0	1	0	0	0	0	0	0	0	0	0	0	0	0	8	3	1	2	0	0	0	13	2	0	0	0	0	0	0	0	0	0	0
Otu003252	30	0	0	0	0	0	0	0	0	0	0	0	0	0	0	0	0	0	0	0	0	0	0	0	0	0	0	0	0	0	0	0	0	0	0	0	30	0	0	0	0	0	0	0	0	0	0	0	0
Otu003254	30	0	0	0	0	0	0	0	0	0	0	0	0	0	0	0	0	0	0	1	0	29	0	0	0	0	0	0	0	0	0	0	0	0	0	0	0	0	0	0	0	0	0	0	0	0	0	0	0
Otu001972	29	0	0	0	0	0	0	0	0	0	0	0	0	0	0	0	0	0	18	0	0	0	0	0	0	0	0	0	0	0	0	0	0	11	0	0	0	0	0	0	0	0	0	0	0	0	0	0	0
Otu002007	29	0	0	2	1	0	1	25	0	0	0	0	0	0	0	0	0	0	0	0	0	0	0	0	0	0	0	0	0	0	0	0	0	0	0	0	0	0	0	0	0	0.01142	0.018836	0	0.006498	0.033828	0	0	0
Otu002468	29	0	0	0	0	0	0	0	0	0	0	0	0	0	0	0	0	0	2	1	0	0	0	0	0	0	0	2	0	24	0	0	0	0	0	0	0	0	0	0	0	0	0	0	0	0	0	0	0
Otu002714	29	1	0	0	0	0	0	0	1	0	27	0	0	0	0	0	0	0	0	0	0	0	0	0	0	0	0	0	0	0	0	0	0	0	0	0	0	0	0	0.001783	0	0	0	0	0	0	0.0026	0	0.375261
Otu002829	29	0	0	0	0	0	0	0	3	0	13	1	0	0	0	0	2	0	1	0	0	0	0	0	0	0	0	0	2	7	0	0	0	0	0	0	0	0	0	0	0	0	0	0	0	0	0.0078	0	0.180681
Otu003166	29	0	0	0	0	1	0	0	0	2	0	0	0	26	0	0	0	0	0	0	0	0	0	0	0	0	0	0	0	0	0	0	0	0	0	0	0	0	0	0	0	0	0	0.001649	0	0	0	0.018327	0
Otu003231	29	0	0	0	0	0	0	1	0	0	0	0	27	1	0	0	0	0	0	0	0	0	0	0	0	0	0	0	0	0	0	0	0	0	0	0	0	0	0	0	0	0	0	0	0	0.001353	0	0	0
Otu003250	29	0	0	0	0	0	0	0	0	0	0	0	0	0	0	0	29	0	0	0	0	0	0	0	0	0	0	0	0	0	0	0	0	0	0	0	0	0	0	0	0	0	0	0	0	0	0	0	0
Otu003251	29	0	0	0	0	0	0	26	0	0	0	0	0	1	0	0	0	0	0	0	1	0	0	0	0	0	0	0	0	0	0	1	0	0	0	0	0	0	0	0	0	0	0	0	0	0.035181	0	0	0
Otu003294	29	0	0	0	8	0	0	0	20	1	0	0	0	0	0	0	0	0	0	0	0	0	0	0	0	0	0	0	0	0	0	0	0	0	0	0	0	0	0	0	0	0	0.150688	0	0	0	0.051999	0.009163	0
Otu003296	29	0	0	0	0	0	0	0	1	0	0	0	0	28	0	0	0	0	0	0	0	0	0	0	0	0	0	0	0	0	0	0	0	0	0	0	0	0	0	0	0	0	0	0	0	0	0.0026	0	0
Otu003311	29	0	0	0	0	0	0	0	0	0	0	0	29	0	0	0	0	0	0	0	0	0	0	0	0	0	0	0	0	0	0	0	0	0	0	0	0	0	0	0	0	0	0	0	0	0	0	0	0
Otu001338	28	0	0	1	19	1	0	0	0	0	0	0	0	0	0	0	1	0	0	0	0	0	0	0	0	0	0	0	4	0	1	0	0	0	0	0	0	1	0	0	0	0.00571	0.357883	0.001649	0	0	0	0	0
Otu002848	28	0	0	1	0	0	0	0	0	0	27	0	0	0	0	0	0	0	0	0	0	0	0	0	0	0	0	0	0	0	0	0	0	0	0	0	0	0	0	0	0	0.00571	0	0	0	0	0	0	0.375261
Otu003202	28	0	0	0	0	0	0	0	0	0	0	0	0	0	0	0	0	0	0	0	0	0	0	0	0	0	0	0	0	2	0	1	2	6	3	0	1	3	10	0	0	0	0	0	0	0	0	0	0
Otu003307	28	0	0	0	0	0	0	1	0	0	0	0	0	0	0	0	0	0	2	2	0	3	3	0	5	0	0	0	0	0	0	0	1	0	0	2	3	1	5	0	0	0	0	0	0	0.001353	0	0	0
Otu003330	28	0	0	0	0	0	0	0	0	0	0	0	0	0	0	0	0	0	0	0	0	18	0	0	0	0	0	0	1	0	9	0	0	0	0	0	0	0	0	0	0	0	0	0	0	0	0	0	0
Otu003349	28	0	1	0	27	0	0	0	0	0	0	0	0	0	0	0	0	0	0	0	0	0	0	0	0	0	0	0	0	0	0	0	0	0	0	0	0	0	0	0	0.010006	0	0.50857	0	0	0	0	0	0
Otu003364	28	0	0	0	0	0	0	0	0	0	0	0	0	0	0	0	0	0	0	0	0	0	0	0	0	0	0	1	0	5	0	10	8	0	1	0	0	3	0	0	0	0	0	0	0	0	0	0	0
Otu001890	27	0	0	0	0	0	0	0	0	0	0	0	0	0	0	0	0	0	0	1	0	0	0	1	0	0	0	0	6	4	0	2	0	1	2	4	6	0	0	0	0	0	0	0	0	0	0	0	0
Otu002820	27	0	0	0	0	0	25	0	0	0	0	0	1	1	0	0	0	0	0	0	0	0	0	0	0	0	0	0	0	0	0	0	0	0	0	0	0	0	0	0	0	0	0	0	0.162443	0	0	0	0
Otu002922	27	0	0	0	0	0	0	0	0	0	0	0	0	0	0	0	27	0	0	0	0	0	0	0	0	0	0	0	0	0	0	0	0	0	0	0	0	0	0	0	0	0	0	0	0	0	0	0	0
Otu002985	27	0	1	0	0	0	0	0	0	0	0	0	0	0	0	0	0	0	0	0	0	0	0	0	21	0	0	5	0	0	0	0	0	0	0	0	0	0	0	0	0.010006	0	0	0	0	0	0	0	0
Otu003362	27	0	0	0	1	0	0	0	0	0	0	0	0	25	0	1	0	0	0	0	0	0	0	0	0	0	0	0	0	0	0	0	0	0	0	0	0	0	0	0	0	0	0.018836	0	0	0	0	0	0
Otu003388	27	0	0	0	0	0	0	26	0	0	0	0	0	0	0	0	0	0	0	0	1	0	0	0	0	0	0	0	0	0	0	0	0	0	0	0	0	0	0	0	0	0	0	0	0	0.035181	0	0	0
Otu000484	26	0	0	0	0	0	0	0	3	0	0	0	0	2	0	1	1	5	0	1	0	0	0	0	10	1	0	0	0	0	1	0	0	0	0	0	1	0	0	0	0	0	0	0	0	0	0.0078	0	0
Otu001400	26	0	1	0	0	0	1	0	0	0	0	0	0	16	0	0	0	0	0	0	1	0	0	0	0	3	0	4	0	0	0	0	0	0	0	0	0	0	0	0	0.010006	0	0	0	0.006498	0	0	0	0
Otu002952	26	0	0	0	0	0	0	0	0	0	0	0	0	0	0	0	0	0	2	1	0	10	2	0	0	0	0	0	6	3	0	1	1	0	0	0	0	0	0	0	0	0	0	0	0	0	0	0	0
Otu003438	26	0	0	0	0	0	0	0	0	0	0	0	0	0	0	0	0	0	0	0	0	26	0	0	0	0	0	0	0	0	0	0	0	0	0	0	0	0	0	0	0	0	0	0	0	0	0	0	0
Otu003441	26	0	0	0	0	0	0	0	0	0	0	0	0	0	0	0	0	7	0	0	0	0	0	0	0	0	0	19	0	0	0	0	0	0	0	0	0	0	0	0	0	0	0	0	0	0	0	0	0
Otu003451	26	0	0	0	0	0	0	0	0	0	0	0	0	0	0	0	0	0	12	2	0	1	6	0	0	0	0	0	0	0	0	0	5	0	0	0	0	0	0	0	0	0	0	0	0	0	0	0	0
Otu003462	26	0	0	0	0	0	25	1	0	0	0	0	0	0	0	0	0	0	0	0	0	0	0	0	0	0	0	0	0	0	0	0	0	0	0	0	0	0	0	0	0	0	0	0	0.162443	0.001353	0	0	0
Otu003472	26	0	0	0	0	0	0	0	0	0	0	0	0	26	0	0	0	0	0	0	0	0	0	0	0	0	0	0	0	0	0	0	0	0	0	0	0	0	0	0	0	0	0	0	0	0	0	0	0
Otu003070	25	0	0	0	0	0	0	0	1	0	0	0	21	0	0	0	0	0	0	2	0	0	0	0	0	0	0	0	0	0	0	0	1	0	0	0	0	0	0	0	0	0	0	0	0	0	0.0026	0	0
Otu003237	25	0	0	0	0	0	0	0	0	0	0	0	0	0	0	0	0	0	1	0	0	0	0	0	0	0	0	0	24	0	0	0	0	0	0	0	0	0	0	0	0	0	0	0	0	0	0	0	0
Otu003390	25	0	0	0	0	0	0	0	1	0	0	0	0	0	0	0	0	0	0	0	0	0	0	0	23	0	0	0	0	0	1	0	0	0	0	0	0	0	0	0	0	0	0	0	0	0	0.0026	0	0
Otu003421	25	0	0	0	0	0	0	0	0	0	0	0	0	0	0	0	0	0	2	3	0	0	0	4	0	0	0	0	0	1	0	0	5	1	1	4	2	1	1	0	0	0	0	0	0	0	0	0	0
Otu003498	25	0	0	0	0	0	0	0	25	0	0	0	0	0	0	0	0	0	0	0	0	0	0	0	0	0	0	0	0	0	0	0	0	0	0	0	0	0	0	0	0	0	0	0	0	0	0.064999	0	0
Otu003505	25	0	0	0	0	0	4	0	0	0	20	1	0	0	0	0	0	0	0	0	0	0	0	0	0	0	0	0	0	0	0	0	0	0	0	0	0	0	0	0	0	0	0	0	0.025991	0	0	0	0.277971
Otu003507	25	0	0	0	0	0	0	0	0	0	0	0	0	0	0	0	0	0	0	0	0	0	0	0	0	0	0	0	0	11	0	0	1	0	0	0	0	0	13	0	0	0	0	0	0	0	0	0	0
Otu003508	25	0	0	0	0	0	24	0	0	0	0	0	0	0	0	0	0	0	0	0	1	0	0	0	0	0	0	0	0	0	0	0	0	0	0	0	0	0	0	0	0	0	0	0	0.155945	0	0	0	0
Otu003515	25	0	0	0	0	0	0	1	0	0	0	0	0	0	0	0	0	0	0	0	0	0	0	0	0	0	0	0	0	0	0	24	0	0	0	0	0	0	0	0	0	0	0	0	0	0.001353	0	0	0
Otu003525	25	0	0	0	0	0	0	0	0	0	0	0	0	0	0	0	0	0	0	0	0	0	0	0	0	0	0	0	0	0	0	0	0	0	0	1	0	0	24	0	0	0	0	0	0	0	0	0	0
Otu001971	24	0	0	1	0	0	0	0	0	0	0	0	0	0	0	0	0	0	0	0	0	0	1	0	0	0	0	0	0	0	0	18	1	0	0	0	0	3	0	0	0	0.00571	0	0	0	0	0	0	0
Otu002895	24	0	0	0	0	0	24	0	0	0	0	0	0	0	0	0	0	0	0	0	0	0	0	0	0	0	0	0	0	0	0	0	0	0	0	0	0	0	0	0	0	0	0	0	0.155945	0	0	0	0
Otu003263	24	0	0	0	0	0	0	0	0	0	0	0	0	0	0	0	0	0	0	0	0	0	0	0	0	0	0	0	0	0	0	5	18	0	0	1	0	0	0	0	0	0	0	0	0	0	0	0	0
Otu003431	24	0	0	0	1	3	0	0	0	0	0	0	0	0	0	0	1	0	0	2	0	0	17	0	0	0	0	0	0	0	0	0	0	0	0	0	0	0	0	0	0	0	0.018836	0.004948	0	0	0	0	0
Otu003470	24	0	0	0	0	0	0	0	0	0	0	0	24	0	0	0	0	0	0	0	0	0	0	0	0	0	0	0	0	0	0	0	0	0	0	0	0	0	0	0	0	0	0	0	0	0	0	0	0
Otu003497	24	0	0	0	0	0	0	0	0	0	0	0	0	0	0	0	0	0	0	0	0	0	0	0	0	0	0	0	0	0	3	8	5	4	0	0	0	0	4	0	0	0	0	0	0	0	0	0	0
Otu003528	24	0	0	0	0	0	0	0	0	0	0	0	0	0	0	0	0	0	0	1	0	14	3	0	0	0	0	0	0	0	2	1	1	0	0	1	1	0	0	0	0	0	0	0	0	0	0	0	0
Otu003530	24	0	0	0	0	0	0	0	0	0	0	0	0	24	0	0	0	0	0	0	0	0	0	0	0	0	0	0	0	0	0	0	0	0	0	0	0	0	0	0	0	0	0	0	0	0	0	0	0
Otu003545	24	0	0	0	0	0	0	0	0	0	0	0	0	0	0	0	0	0	0	0	0	0	0	0	0	0	0	24	0	0	0	0	0	0	0	0	0	0	0	0	0	0	0	0	0	0	0	0	0
Otu003562	24	0	0	0	0	0	0	0	0	0	0	0	23	0	0	0	0	0	0	1	0	0	0	0	0	0	0	0	0	0	0	0	0	0	0	0	0	0	0	0	0	0	0	0	0	0	0	0	0
Otu003586	24	0	0	0	0	0	0	0	0	0	0	0	0	0	0	0	0	0	0	0	0	0	0	0	0	0	0	0	0	4	0	0	0	0	0	0	0	0	20	0	0	0	0	0	0	0	0	0	0
Otu000436	23	0	0	0	2	0	6	0	0	0	0	0	0	1	0	0	0	0	0	0	0	0	0	0	7	5	0	0	0	0	1	0	1	0	0	0	0	0	0	0	0	0	0.037672	0	0.038986	0	0	0	0
Otu002566	23	0	0	0	0	0	0	1	0	0	0	1	1	0	0	0	0	0	0	0	0	0	0	0	0	0	4	5	0	0	0	5	6	0	0	0	0	0	0	0	0	0	0	0	0	0.001353	0	0	0
Otu003593	23	0	0	0	0	0	0	0	0	0	0	0	23	0	0	0	0	0	0	0	0	0	0	0	0	0	0	0	0	0	0	0	0	0	0	0	0	0	0	0	0	0	0	0	0	0	0	0	0
Otu003601	23	0	0	0	0	0	0	0	0	0	0	0	0	0	0	0	0	0	0	0	0	0	0	0	0	0	0	0	0	0	0	0	0	0	0	0	0	1	22	0	0	0	0	0	0	0	0	0	0
Otu003610	23	0	0	0	0	0	0	0	0	0	0	0	0	0	0	0	0	0	0	0	0	0	0	0	16	0	0	0	0	0	1	2	0	2	0	0	0	1	1	0	0	0	0	0	0	0	0	0	0
Otu003623	23	0	0	0	0	0	23	0	0	0	0	0	0	0	0	0	0	0	0	0	0	0	0	0	0	0	0	0	0	0	0	0	0	0	0	0	0	0	0	0	0	0	0	0	0.149448	0	0	0	0
Otu003640	23	0	0	0	0	0	0	0	0	0	0	0	0	0	0	0	0	0	0	23	0	0	0	0	0	0	0	0	0	0	0	0	0	0	0	0	0	0	0	0	0	0	0	0	0	0	0	0	0
Otu000974	22	0	0	0	1	0	0	0	0	2	0	0	0	0	0	0	0	0	0	0	0	0	0	0	0	0	0	0	0	1	0	0	0	16	1	0	0	0	1	0	0	0	0.018836	0	0	0	0	0.018327	0
Otu002806	22	0	0	0	0	0	0	0	0	0	0	0	0	0	0	0	0	0	0	0	0	0	0	0	0	0	0	6	0	0	1	0	0	0	0	0	0	10	5	0	0	0	0	0	0	0	0	0	0
Otu002887	22	0	0	0	0	0	0	0	0	0	0	0	0	0	0	0	0	0	0	0	0	0	22	0	0	0	0	0	0	0	0	0	0	0	0	0	0	0	0	0	0	0	0	0	0	0	0	0	0
Otu003618	22	0	0	0	0	0	0	21	0	0	0	0	1	0	0	0	0	0	0	0	0	0	0	0	0	0	0	0	0	0	0	0	0	0	0	0	0	0	0	0	0	0	0	0	0	0.028415	0	0	0
Otu003678	22	0	0	0	0	0	0	0	0	0	0	0	0	0	0	0	0	0	0	0	0	0	0	0	0	0	0	0	0	0	0	0	0	0	0	0	2	0	20	0	0	0	0	0	0	0	0	0	0
Otu003682	22	0	0	0	0	0	0	0	0	0	0	0	0	0	0	0	0	0	0	0	0	0	0	3	0	0	18	0	0	0	0	1	0	0	0	0	0	0	0	0	0	0	0	0	0	0	0	0	0
Otu003711	22	0	0	3	0	3	0	5	1	0	0	1	0	0	0	4	4	0	0	0	1	0	0	0	0	0	0	0	0	0	0	0	0	0	0	0	0	0	0	0	0	0.01713	0	0.004948	0	0.006766	0.0026	0	0
Otu003732	22	0	0	0	0	0	0	0	0	0	0	0	0	0	0	0	0	0	0	0	0	22	0	0	0	0	0	0	0	0	0	0	0	0	0	0	0	0	0	0	0	0	0	0	0	0	0	0	0
Otu002970	21	0	0	0	0	0	0	0	0	0	1	0	0	1	3	1	0	0	0	3	0	3	8	0	0	0	0	0	0	0	0	0	1	0	0	0	0	0	0	0	0	0	0	0	0	0	0	0	0.013899
Otu003546	21	0	0	1	5	3	0	0	0	6	3	1	0	0	0	0	0	0	0	0	0	0	0	0	0	0	0	1	0	0	1	0	0	0	0	0	0	0	0	0	0	0.00571	0.09418	0.004948	0	0	0	0.05498	0.041696
Otu003552	21	0	0	0	0	0	0	0	0	0	0	0	0	0	0	0	0	7	0	0	0	0	0	1	0	0	0	0	0	0	0	0	0	0	0	1	0	0	12	0	0	0	0	0	0	0	0	0	0
Otu003609	21	0	0	0	0	0	0	0	0	0	0	0	0	0	0	0	0	0	0	0	0	0	0	0	0	0	2	0	0	0	0	0	0	0	0	1	0	7	11	0	0	0	0	0	0	0	0	0	0
Otu003626	21	3	0	17	0	0	0	0	0	0	0	0	0	0	0	0	1	0	0	0	0	0	0	0	0	0	0	0	0	0	0	0	0	0	0	0	0	0	0	0.005348	0	0.097071	0	0	0	0	0	0	0
Otu003690	21	0	0	1	0	5	0	0	0	0	0	0	0	0	0	0	0	0	0	1	0	1	13	0	0	0	0	0	0	0	0	0	0	0	0	0	0	0	0	0	0	0.00571	0	0.008246	0	0	0	0	0
Otu003743	21	0	0	0	0	0	0	0	5	10	0	0	0	0	0	0	0	0	0	0	2	0	2	0	0	0	0	0	0	0	0	0	0	0	0	2	0	0	0	0	0	0	0	0	0	0	0.013	0.091634	0
Otu003744	21	0	0	0	0	0	0	0	0	0	0	0	0	0	0	0	0	0	0	0	0	0	0	0	0	0	0	0	0	0	0	0	0	21	0	0	0	0	0	0	0	0	0	0	0	0	0	0	0
Otu003754	21	0	0	0	0	0	0	0	0	0	0	0	0	0	0	0	0	0	0	0	0	1	1	0	0	0	0	0	0	0	0	0	2	3	0	0	0	1	13	0	0	0	0	0	0	0	0	0	0
Otu003755	21	0	0	0	0	0	0	0	0	0	0	0	0	0	0	0	21	0	0	0	0	0	0	0	0	0	0	0	0	0	0	0	0	0	0	0	0	0	0	0	0	0	0	0	0	0	0	0	0
Otu003776	21	0	0	0	0	0	0	0	0	0	17	0	0	0	0	0	1	0	0	0	0	0	0	0	0	0	0	0	0	2	0	0	0	1	0	0	0	0	0	0	0	0	0	0	0	0	0	0	0.236275
Otu003799	21	0	0	0	0	0	0	0	1	0	1	0	0	0	0	0	0	0	1	1	14	0	0	0	0	0	0	0	0	0	0	0	3	0	0	0	0	0	0	0	0	0	0	0	0	0	0.0026	0	0.013899
Otu000428	20	0	0	0	0	0	1	0	0	0	0	1	0	0	0	0	0	0	0	0	5	0	0	0	1	0	0	5	0	0	2	4	0	0	0	0	1	0	0	0	0	0	0	0	0.006498	0	0	0	0
Otu001477	20	0	0	0	0	0	0	0	1	0	0	0	0	10	0	0	0	0	0	0	0	0	0	0	0	0	6	2	0	0	1	0	0	0	0	0	0	0	0	0	0	0	0	0	0	0	0.0026	0	0
Otu002157	20	0	0	0	0	0	0	0	0	0	0	0	0	0	2	0	0	0	0	0	0	0	0	0	0	0	0	0	7	0	0	0	0	0	0	11	0	0	0	0	0	0	0	0	0	0	0	0	0
Otu003820	20	1	1	1	0	2	1	1	0	1	0	2	1	0	0	1	5	0	0	0	2	0	0	0	0	0	1	0	0	0	0	0	0	0	0	0	0	0	0	0.001783	0.010006	0.00571	0	0.003298	0.006498	0.001353	0	0.009163	0
Otu003833	20	0	0	0	0	0	0	0	0	0	0	0	0	0	0	0	0	0	0	0	0	0	20	0	0	0	0	0	0	0	0	0	0	0	0	0	0	0	0	0	0	0	0	0	0	0	0	0	0
Otu003838	20	0	0	9	4	4	0	0	0	0	0	0	0	0	0	3	0	0	0	0	0	0	0	0	0	0	0	0	0	0	0	0	0	0	0	0	0	0	0	0	0	0.05139	0.075344	0.006597	0	0	0	0	0
Otu003845	20	0	0	0	0	0	0	13	0	0	0	0	0	0	0	0	0	0	0	1	0	0	0	0	0	0	0	0	0	0	5	1	0	0	0	0	0	0	0	0	0	0	0	0	0	0.01759	0	0	0
Otu003856	20	0	0	0	0	0	0	0	0	0	0	0	0	0	0	0	0	0	0	0	0	1	0	0	0	0	0	0	0	0	0	0	0	1	0	0	1	17	0	0	0	0	0	0	0	0	0	0	0
Otu003857	20	0	0	0	0	0	0	0	0	0	0	0	0	0	0	0	0	0	0	0	0	20	0	0	0	0	0	0	0	0	0	0	0	0	0	0	0	0	0	0	0	0	0	0	0	0	0	0	0
Otu003864	20	0	0	0	0	0	0	0	0	0	16	0	0	0	0	0	0	0	0	0	0	0	1	0	0	0	1	0	1	0	1	0	0	0	0	0	0	0	0	0	0	0	0	0	0	0	0	0	0.222377
Otu003882	20	0	0	0	0	0	0	0	0	0	0	0	0	0	0	0	0	0	0	0	0	0	0	0	0	0	0	0	0	0	0	20	0	0	0	0	0	0	0	0	0	0	0	0	0	0	0	0	0
Otu000129	19	0	0	0	0	0	0	0	0	0	0	0	0	0	0	0	2	1	0	0	9	1	0	0	1	0	0	2	0	3	0	0	0	0	0	0	0	0	0	0	0	0	0	0	0	0	0	0	0
Otu000649	19	0	0	5	0	0	0	0	0	0	0	0	0	0	0	0	0	0	0	0	0	0	0	0	1	0	0	0	0	0	0	5	0	0	0	0	4	4	0	0	0	0.02855	0	0	0	0	0	0	0
Otu000890	19	0	0	0	0	0	0	3	0	0	0	0	1	0	0	1	0	0	0	0	0	0	0	0	7	3	0	0	0	0	0	0	4	0	0	0	0	0	0	0	0	0	0	0	0	0.004059	0	0	0
Otu001704	19	0	0	0	0	0	0	0	1	0	0	1	0	16	0	0	0	0	0	0	0	0	0	1	0	0	0	0	0	0	0	0	0	0	0	0	0	0	0	0	0	0	0	0	0	0	0.0026	0	0
Otu001824	19	0	0	0	0	0	0	0	0	0	0	0	0	0	0	0	0	2	0	1	4	0	0	0	5	0	7	0	0	0	0	0	0	0	0	0	0	0	0	0	0	0	0	0	0	0	0	0	0
Otu002717	19	0	0	0	0	0	0	0	0	0	0	0	0	0	0	0	0	0	0	0	0	0	6	0	0	0	0	9	0	0	0	0	2	0	0	0	0	0	2	0	0	0	0	0	0	0	0	0	0
Otu003222	19	0	0	0	0	0	0	0	0	0	0	0	0	0	0	0	0	0	0	0	0	0	13	2	0	0	0	0	0	0	0	0	1	0	0	0	0	0	3	0	0	0	0	0	0	0	0	0	0
Otu003315	19	0	0	0	0	0	0	0	0	0	0	0	0	0	0	0	0	0	0	0	0	0	0	0	0	0	0	0	0	0	0	5	0	0	8	0	0	6	0	0	0	0	0	0	0	0	0	0	0
Otu003347	19	0	0	0	0	0	0	0	0	0	0	0	0	0	1	0	0	0	0	2	0	3	4	0	0	0	5	0	3	1	0	0	0	0	0	0	0	0	0	0	0	0	0	0	0	0	0	0	0
Otu003677	19	0	0	0	0	0	0	0	0	1	0	0	0	13	4	0	0	0	0	0	0	1	0	0	0	0	0	0	0	0	0	0	0	0	0	0	0	0	0	0	0	0	0	0	0	0	0	0.009163	0
Otu003853	19	0	0	0	0	0	0	0	0	0	0	0	0	0	0	0	0	0	1	0	0	0	0	0	0	0	0	0	9	1	0	0	0	0	5	1	0	0	2	0	0	0	0	0	0	0	0	0	0
Otu003860	19	0	0	0	0	0	0	0	0	0	0	0	0	0	0	0	0	0	0	0	0	0	0	0	19	0	0	0	0	0	0	0	0	0	0	0	0	0	0	0	0	0	0	0	0	0	0	0	0
Otu003932	19	0	0	0	0	0	17	0	2	0	0	0	0	0	0	0	0	0	0	0	0	0	0	0	0	0	0	0	0	0	0	0	0	0	0	0	0	0	0	0	0	0	0	0	0.110461	0	0.0052	0	0
Otu003952	19	0	0	0	0	0	0	0	0	0	0	0	0	0	0	0	0	0	0	18	1	0	0	0	0	0	0	0	0	0	0	0	0	0	0	0	0	0	0	0	0	0	0	0	0	0	0	0	0
Otu003971	19	0	0	0	0	0	0	0	0	0	0	0	0	19	0	0	0	0	0	0	0	0	0	0	0	0	0	0	0	0	0	0	0	0	0	0	0	0	0	0	0	0	0	0	0	0	0	0	0
Otu003329	18	0	0	0	0	0	0	0	0	0	0	0	0	0	0	0	0	0	0	0	0	0	2	2	1	0	1	0	1	0	2	1	7	0	0	0	0	1	0	0	0	0	0	0	0	0	0	0	0
Otu003434	18	1	0	0	0	0	0	0	0	0	14	1	0	0	0	0	0	0	0	0	1	0	0	0	0	0	0	0	0	1	0	0	0	0	0	0	0	0	0	0.001783	0	0	0	0	0	0	0	0	0.19458
Otu003442	18	0	0	0	0	0	0	0	0	0	0	0	0	0	2	0	0	0	0	0	16	0	0	0	0	0	0	0	0	0	0	0	0	0	0	0	0	0	0	0	0	0	0	0	0	0	0	0	0
Otu003466	18	0	0	1	0	0	2	0	0	1	4	0	0	0	0	0	0	0	1	0	0	4	1	0	0	0	0	0	0	4	0	0	0	0	0	0	0	0	0	0	0	0.00571	0	0	0.012995	0	0	0.009163	0.055594
Otu003940	18	0	0	0	0	0	0	0	1	0	0	0	0	17	0	0	0	0	0	0	0	0	0	0	0	0	0	0	0	0	0	0	0	0	0	0	0	0	0	0	0	0	0	0	0	0	0.0026	0	0
Otu003994	18	0	0	0	0	0	0	0	0	0	0	0	0	0	0	0	0	0	0	0	0	1	5	0	0	0	0	2	0	0	0	0	0	0	0	1	0	9	0	0	0	0	0	0	0	0	0	0	0
Otu004034	18	0	0	0	0	0	0	0	0	0	0	0	0	0	0	0	0	0	0	0	0	0	0	0	0	0	0	1	0	0	2	13	0	0	0	0	0	2	0	0	0	0	0	0	0	0	0	0	0
Otu004039	18	0	0	0	0	0	0	0	0	1	0	0	0	17	0	0	0	0	0	0	0	0	0	0	0	0	0	0	0	0	0	0	0	0	0	0	0	0	0	0	0	0	0	0	0	0	0	0.009163	0
Otu004046	18	0	0	0	0	0	0	0	0	1	0	0	16	0	0	0	0	0	0	1	0	0	0	0	0	0	0	0	0	0	0	0	0	0	0	0	0	0	0	0	0	0	0	0	0	0	0	0.009163	0
Otu000918	17	0	0	0	0	4	2	0	0	0	0	0	0	10	0	0	0	0	0	0	0	0	0	0	0	0	0	0	0	0	0	0	1	0	0	0	0	0	0	0	0	0	0	0.006597	0.012995	0	0	0	0
Otu002254	17	0	0	0	0	0	0	0	0	0	0	0	0	14	0	0	0	0	0	0	0	0	0	0	0	0	0	0	0	0	2	0	0	0	0	0	0	1	0	0	0	0	0	0	0	0	0	0	0
Otu002993	17	0	0	0	0	0	0	0	0	0	0	0	0	0	0	0	0	0	0	0	0	0	0	0	0	0	0	0	0	0	8	5	0	0	0	0	0	0	4	0	0	0	0	0	0	0	0	0	0
Otu003718	17	0	0	0	0	0	0	0	1	0	0	0	0	1	0	0	0	0	0	1	10	2	0	0	0	0	0	0	0	0	1	0	0	0	0	0	1	0	0	0	0	0	0	0	0	0	0.0026	0	0
Otu003778	17	0	0	0	0	0	0	0	0	0	0	14	2	0	0	0	0	0	0	0	1	0	0	0	0	0	0	0	0	0	0	0	0	0	0	0	0	0	0	0	0	0	0	0	0	0	0	0	0
Otu003780	17	0	0	0	0	14	0	0	0	0	0	1	0	0	0	0	1	0	0	0	0	0	0	0	0	0	0	0	0	0	0	0	1	0	0	0	0	0	0	0	0	0	0	0.023089	0	0	0	0	0
Otu003811	17	0	0	0	0	0	0	0	0	0	0	0	0	0	0	0	0	0	0	0	0	0	0	2	0	0	0	0	0	0	0	0	15	0	0	0	0	0	0	0	0	0	0	0	0	0	0	0	0
Otu003893	17	0	0	0	0	0	0	0	0	0	0	0	0	0	0	0	0	0	0	0	0	0	17	0	0	0	0	0	0	0	0	0	0	0	0	0	0	0	0	0	0	0	0	0	0	0	0	0	0
Otu003901	17	0	0	15	0	0	2	0	0	0	0	0	0	0	0	0	0	0	0	0	0	0	0	0	0	0	0	0	0	0	0	0	0	0	0	0	0	0	0	0	0	0.085651	0	0	0.012995	0	0	0	0
Otu004007	17	0	0	0	0	0	0	1	0	1	0	0	15	0	0	0	0	0	0	0	0	0	0	0	0	0	0	0	0	0	0	0	0	0	0	0	0	0	0	0	0	0	0	0	0	0.001353	0	0.009163	0
Otu004009	17	0	0	0	0	0	0	0	0	0	0	0	0	0	0	0	0	0	0	0	0	0	0	0	0	0	17	0	0	0	0	0	0	0	0	0	0	0	0	0	0	0	0	0	0	0	0	0	0
Otu004021	17	0	0	0	0	0	0	0	0	0	0	0	0	0	0	0	0	0	0	0	0	1	0	0	0	0	0	14	2	0	0	0	0	0	0	0	0	0	0	0	0	0	0	0	0	0	0	0	0
Otu004086	17	0	0	1	0	0	0	15	0	0	0	0	1	0	0	0	0	0	0	0	0	0	0	0	0	0	0	0	0	0	0	0	0	0	0	0	0	0	0	0	0	0.00571	0	0	0	0.020297	0	0	0
Otu004103	17	0	0	0	0	0	0	0	0	0	0	0	0	0	9	0	5	0	0	0	0	2	0	0	0	0	0	0	1	0	0	0	0	0	0	0	0	0	0	0	0	0	0	0	0	0	0	0	0
Otu004104	17	0	0	0	0	0	0	0	0	0	0	0	0	0	0	0	0	0	9	0	0	1	0	0	0	0	0	0	0	0	0	0	7	0	0	0	0	0	0	0	0	0	0	0	0	0	0	0	0
Otu004120	17	0	0	0	0	0	0	0	0	0	0	0	0	0	0	0	0	0	0	0	0	0	0	0	0	0	0	0	0	0	0	1	2	6	0	0	2	5	1	0	0	0	0	0	0	0	0	0	0
Otu004121	17	0	2	0	0	0	0	1	14	0	0	0	0	0	0	0	0	0	0	0	0	0	0	0	0	0	0	0	0	0	0	0	0	0	0	0	0	0	0	0	0.020012	0	0	0	0	0.001353	0.0364	0	0
Otu004127	17	0	0	0	0	0	0	0	0	0	0	0	17	0	0	0	0	0	0	0	0	0	0	0	0	0	0	0	0	0	0	0	0	0	0	0	0	0	0	0	0	0	0	0	0	0	0	0	0
Otu003824	16	0	0	0	0	0	0	0	0	0	0	0	0	0	0	0	0	0	0	0	0	0	0	0	0	0	0	0	0	0	0	0	14	0	2	0	0	0	0	0	0	0	0	0	0	0	0	0	0
Otu003942	16	0	0	0	0	0	0	0	0	0	0	0	0	0	0	0	0	0	0	0	0	8	0	8	0	0	0	0	0	0	0	0	0	0	0	0	0	0	0	0	0	0	0	0	0	0	0	0	0
Otu004092	16	0	0	0	0	0	0	0	0	0	0	0	0	0	0	0	0	0	0	1	0	0	2	0	0	0	0	0	0	2	0	0	1	1	1	3	1	3	1	0	0	0	0	0	0	0	0	0	0
Otu004114	16	0	6	0	0	0	2	0	0	0	0	0	2	0	0	1	0	0	0	0	0	0	0	0	0	0	3	2	0	0	0	0	0	0	0	0	0	0	0	0	0.060036	0	0	0	0.012995	0	0	0	0
Otu004142	16	0	0	0	0	0	0	0	0	0	0	0	15	1	0	0	0	0	0	0	0	0	0	0	0	0	0	0	0	0	0	0	0	0	0	0	0	0	0	0	0	0	0	0	0	0	0	0	0
Otu004148	16	0	0	0	0	0	0	0	0	0	0	0	0	0	0	0	0	0	0	0	0	0	0	0	16	0	0	0	0	0	0	0	0	0	0	0	0	0	0	0	0	0	0	0	0	0	0	0	0
Otu004165	16	0	0	0	1	0	11	1	1	0	0	1	0	1	0	0	0	0	0	0	0	0	0	0	0	0	0	0	0	0	0	0	0	0	0	0	0	0	0	0	0	0	0.018836	0	0.071475	0.001353	0.0026	0	0
Otu004167	16	0	0	0	0	0	0	0	0	0	0	0	0	0	0	0	0	0	1	1	0	3	0	0	0	0	0	0	4	7	0	0	0	0	0	0	0	0	0	0	0	0	0	0	0	0	0	0	0
Otu004178	16	0	0	0	0	0	0	0	0	0	0	0	0	0	0	0	0	0	0	0	0	16	0	0	0	0	0	0	0	0	0	0	0	0	0	0	0	0	0	0	0	0	0	0	0	0	0	0	0
Otu004189	16	0	0	0	0	0	0	0	0	0	0	0	0	0	0	0	0	0	0	0	0	14	0	0	1	0	0	0	0	0	0	0	0	0	0	0	0	0	1	0	0	0	0	0	0	0	0	0	0
Otu004205	16	0	0	0	0	0	0	0	1	0	0	0	13	0	0	0	0	0	0	0	2	0	0	0	0	0	0	0	0	0	0	0	0	0	0	0	0	0	0	0	0	0	0	0	0	0	0.0026	0	0
Otu004230	16	0	0	0	0	0	0	0	1	0	0	0	0	1	0	0	0	0	0	14	0	0	0	0	0	0	0	0	0	0	0	0	0	0	0	0	0	0	0	0	0	0	0	0	0	0	0.0026	0	0
Otu000759	15	0	0	0	4	0	2	0	0	0	0	0	0	0	0	0	0	0	0	1	0	0	1	0	4	2	0	0	0	0	0	1	0	0	0	0	0	0	0	0	0	0	0.075344	0	0.012995	0	0	0	0
Otu001037	15	0	0	0	2	1	1	0	0	0	0	0	0	0	0	0	0	0	0	0	0	0	0	0	0	0	0	0	0	0	0	2	0	0	0	1	0	8	0	0	0	0	0.037672	0.001649	0.006498	0	0	0	0
Otu001297	15	0	0	0	0	0	0	0	0	0	0	0	0	0	0	1	0	4	0	0	0	0	0	0	0	0	0	0	0	0	0	10	0	0	0	0	0	0	0	0	0	0	0	0	0	0	0	0	0
Otu001521	15	0	0	0	0	0	0	0	0	0	0	0	0	0	0	0	0	0	0	0	0	0	0	0	0	2	0	1	0	0	0	12	0	0	0	0	0	0	0	0	0	0	0	0	0	0	0	0	0
Otu001644	15	0	1	0	0	0	0	0	2	0	0	0	0	12	0	0	0	0	0	0	0	0	0	0	0	0	0	0	0	0	0	0	0	0	0	0	0	0	0	0	0.010006	0	0	0	0	0	0.0052	0	0
Otu002497	15	0	0	1	0	0	0	0	0	0	0	0	0	0	0	0	0	0	0	0	0	0	0	0	0	0	0	0	0	14	0	0	0	0	0	0	0	0	0	0	0	0.00571	0	0	0	0	0	0	0
Otu002678	15	0	0	1	0	0	0	0	0	0	0	0	0	0	0	0	0	0	3	3	0	4	0	0	0	0	0	0	2	1	0	0	0	1	0	0	0	0	0	0	0	0.00571	0	0	0	0	0	0	0
Otu002799	15	0	0	0	0	0	0	0	1	0	0	0	0	0	0	0	0	0	4	0	0	0	0	0	0	0	0	0	3	6	0	0	0	0	0	0	0	1	0	0	0	0	0	0	0	0	0.0026	0	0
Otu003662	15	0	0	15	0	0	0	0	0	0	0	0	0	0	0	0	0	0	0	0	0	0	0	0	0	0	0	0	0	0	0	0	0	0	0	0	0	0	0	0	0	0.085651	0	0	0	0	0	0	0
Otu004140	15	0	0	0	0	0	0	0	0	0	0	0	0	0	0	0	0	0	0	0	0	0	0	0	15	0	0	0	0	0	0	0	0	0	0	0	0	0	0	0	0	0	0	0	0	0	0	0	0
Otu004158	15	0	0	0	0	0	0	0	1	0	0	0	0	0	0	0	0	2	0	0	0	0	0	0	10	0	0	0	0	0	2	0	0	0	0	0	0	0	0	0	0	0	0	0	0	0	0.0026	0	0
Otu004215	15	0	0	0	0	0	0	14	0	0	0	0	0	0	0	0	0	0	0	1	0	0	0	0	0	0	0	0	0	0	0	0	0	0	0	0	0	0	0	0	0	0	0	0	0	0.018943	0	0	0
Otu004260	15	0	0	0	0	0	0	0	0	0	0	1	0	0	0	0	0	5	0	0	0	0	0	0	0	0	0	6	0	0	0	0	3	0	0	0	0	0	0	0	0	0	0	0	0	0	0	0	0
Otu004276	15	0	0	0	0	0	0	0	0	0	0	0	15	0	0	0	0	0	0	0	0	0	0	0	0	0	0	0	0	0	0	0	0	0	0	0	0	0	0	0	0	0	0	0	0	0	0	0	0
Otu004308	15	0	0	0	0	0	0	0	0	0	0	0	0	0	0	0	1	8	0	0	0	0	0	0	0	0	0	5	0	0	0	0	1	0	0	0	0	0	0	0	0	0	0	0	0	0	0	0	0
Otu004310	15	0	0	0	0	0	0	0	0	0	0	0	0	0	0	0	0	0	0	0	0	0	0	0	0	0	0	0	0	0	0	0	0	0	0	0	15	0	0	0	0	0	0	0	0	0	0	0	0
Otu004315	15	0	0	0	0	0	0	0	2	0	0	0	0	0	0	0	0	0	0	0	0	0	0	0	13	0	0	0	0	0	0	0	0	0	0	0	0	0	0	0	0	0	0	0	0	0	0.0052	0	0
Otu004335	15	0	0	0	0	0	0	0	0	0	0	0	0	0	0	0	0	0	12	0	0	0	0	0	0	0	0	0	0	0	0	2	1	0	0	0	0	0	0	0	0	0	0	0	0	0	0	0	0
Otu004358	15	0	0	0	0	0	0	0	0	0	0	0	0	0	0	0	0	0	0	0	0	0	0	0	1	10	0	0	0	0	0	0	0	1	0	0	0	0	3	0	0	0	0	0	0	0	0	0	0
Otu001081	14	0	0	3	0	0	0	1	0	0	0	0	0	0	0	0	0	1	0	4	0	0	0	0	0	0	0	0	0	0	0	0	0	5	0	0	0	0	0	0	0	0.01713	0	0	0	0.001353	0	0	0
Otu001258	14	0	3	0	3	0	0	0	6	0	0	0	0	0	0	0	1	0	0	0	0	0	0	0	1	0	0	0	0	0	0	0	0	0	0	0	0	0	0	0	0.030018	0	0.056508	0	0	0	0.0156	0	0
Otu003066	14	0	0	0	0	0	0	0	0	0	0	0	0	0	0	0	0	0	0	0	0	0	0	0	0	0	0	0	14	0	0	0	0	0	0	0	0	0	0	0	0	0	0	0	0	0	0	0	0
Otu003368	14	0	0	0	0	0	0	0	0	0	0	0	0	0	0	0	0	0	5	0	0	0	0	0	0	0	0	0	1	8	0	0	0	0	0	0	0	0	0	0	0	0	0	0	0	0	0	0	0
Otu003835	14	0	0	0	0	0	14	0	0	0	0	0	0	0	0	0	0	0	0	0	0	0	0	0	0	0	0	0	0	0	0	0	0	0	0	0	0	0	0	0	0	0	0	0	0.090968	0	0	0	0
Otu004036	14	0	0	0	0	0	0	0	0	0	0	0	0	0	0	0	0	0	0	0	0	0	0	0	0	0	14	0	0	0	0	0	0	0	0	0	0	0	0	0	0	0	0	0	0	0	0	0	0
Otu004166	14	0	0	0	0	0	0	0	0	0	0	0	0	0	0	0	0	0	0	0	0	0	0	12	2	0	0	0	0	0	0	0	0	0	0	0	0	0	0	0	0	0	0	0	0	0	0	0	0
Otu004197	14	0	0	0	0	0	0	0	0	0	12	0	0	0	0	0	0	0	0	0	0	0	0	0	0	0	0	2	0	0	0	0	0	0	0	0	0	0	0	0	0	0	0	0	0	0	0	0	0.166782
Otu004201	14	0	0	0	0	0	11	0	0	1	0	0	0	0	0	0	0	0	0	1	0	0	0	0	0	0	0	0	0	0	0	1	0	0	0	0	0	0	0	0	0	0	0	0	0.071475	0	0	0.009163	0
Otu004235	14	0	0	0	0	1	0	0	1	0	0	0	0	12	0	0	0	0	0	0	0	0	0	0	0	0	0	0	0	0	0	0	0	0	0	0	0	0	0	0	0	0	0	0.001649	0	0	0.0026	0	0
Otu004373	14	0	0	0	0	0	0	0	0	0	0	0	0	0	0	0	0	3	0	0	0	1	0	3	0	0	0	3	0	0	0	0	0	0	0	0	0	4	0	0	0	0	0	0	0	0	0	0	0
Otu004378	14	0	0	0	0	0	0	0	0	0	0	0	0	0	0	0	0	0	0	0	0	0	0	0	0	0	13	0	0	0	1	0	0	0	0	0	0	0	0	0	0	0	0	0	0	0	0	0	0
Otu004382	14	0	0	0	0	0	0	0	0	0	0	0	0	4	0	0	0	1	0	0	0	0	0	0	0	0	0	8	0	0	0	0	1	0	0	0	0	0	0	0	0	0	0	0	0	0	0	0	0
Otu004388	14	0	0	0	0	0	0	0	0	0	0	0	0	0	0	0	0	0	0	0	0	14	0	0	0	0	0	0	0	0	0	0	0	0	0	0	0	0	0	0	0	0	0	0	0	0	0	0	0
Otu004389	14	1	0	0	0	12	0	0	0	0	0	0	0	0	0	0	1	0	0	0	0	0	0	0	0	0	0	0	0	0	0	0	0	0	0	0	0	0	0	0.001783	0	0	0	0.019791	0	0	0	0	0
Otu004409	14	0	0	0	0	0	0	14	0	0	0	0	0	0	0	0	0	0	0	0	0	0	0	0	0	0	0	0	0	0	0	0	0	0	0	0	0	0	0	0	0	0	0	0	0	0.018943	0	0	0
Otu004428	14	0	0	0	0	0	0	0	0	0	0	0	13	0	0	0	0	0	0	0	0	0	0	0	0	0	0	0	0	0	0	0	1	0	0	0	0	0	0	0	0	0	0	0	0	0	0	0	0
Otu004440	14	0	0	0	0	0	0	0	0	0	0	0	0	0	0	0	0	0	0	2	0	1	0	0	0	0	0	0	0	0	2	3	0	1	0	2	1	0	2	0	0	0	0	0	0	0	0	0	0
Otu004444	14	0	0	0	0	0	0	0	0	0	0	0	0	0	0	0	0	0	0	0	0	0	0	7	0	0	0	1	0	0	0	0	0	0	0	0	0	0	6	0	0	0	0	0	0	0	0	0	0
Otu004454	14	0	1	0	0	0	0	0	0	0	0	0	0	0	0	0	0	0	0	0	0	0	0	0	13	0	0	0	0	0	0	0	0	0	0	0	0	0	0	0	0.010006	0	0	0	0	0	0	0	0
Otu004455	14	0	0	0	0	0	0	0	0	0	0	0	0	0	0	0	0	0	0	1	0	0	13	0	0	0	0	0	0	0	0	0	0	0	0	0	0	0	0	0	0	0	0	0	0	0	0	0	0
Otu004457	14	0	0	0	0	0	0	0	0	0	0	0	0	0	0	0	0	0	0	1	0	0	0	0	0	0	0	0	1	4	2	3	0	0	0	3	0	0	0	0	0	0	0	0	0	0	0	0	0
Otu004462	14	0	0	0	0	0	0	0	0	0	0	0	0	0	0	0	1	0	0	13	0	0	0	0	0	0	0	0	0	0	0	0	0	0	0	0	0	0	0	0	0	0	0	0	0	0	0	0	0
Otu004465	14	0	0	0	0	0	0	0	0	0	0	0	0	0	0	0	0	0	0	0	0	0	0	0	14	0	0	0	0	0	0	0	0	0	0	0	0	0	0	0	0	0	0	0	0	0	0	0	0
Otu004466	14	0	0	0	0	0	0	0	0	0	0	0	0	0	0	0	0	0	0	0	0	0	0	0	0	0	0	0	0	0	0	0	0	3	0	0	0	10	1	0	0	0	0	0	0	0	0	0	0
Otu004494	14	0	0	0	0	0	0	0	0	0	0	0	0	14	0	0	0	0	0	0	0	0	0	0	0	0	0	0	0	0	0	0	0	0	0	0	0	0	0	0	0	0	0	0	0	0	0	0	0
Otu004496	14	0	0	0	0	0	0	0	0	0	0	0	0	0	0	0	0	0	0	0	0	0	0	0	0	0	0	0	0	0	1	0	13	0	0	0	0	0	0	0	0	0	0	0	0	0	0	0	0
Otu000669	13	0	0	0	5	0	3	0	0	0	0	0	0	0	0	0	0	0	0	0	0	0	0	0	3	1	0	0	0	0	0	1	0	0	0	0	0	0	0	0	0	0	0.09418	0	0.019493	0	0	0	0
Otu000681	13	0	0	5	0	0	0	8	0	0	0	0	0	0	0	0	0	0	0	0	0	0	0	0	0	0	0	0	0	0	0	0	0	0	0	0	0	0	0	0	0	0.02855	0	0	0	0.010825	0	0	0
Otu000706	13	6	0	0	0	1	0	0	0	0	0	1	0	0	0	0	0	0	0	1	0	0	0	0	3	0	0	0	0	0	0	0	1	0	0	0	0	0	0	0.010696	0	0	0	0.001649	0	0	0	0	0
Otu001456	13	0	0	2	0	0	0	1	0	0	0	0	0	0	0	0	0	0	0	0	0	0	0	0	0	0	0	5	0	0	0	0	1	0	1	3	0	0	0	0	0	0.01142	0	0	0	0.001353	0	0	0
Otu001662	13	0	0	0	0	0	1	0	0	0	1	0	0	0	0	0	0	0	0	1	0	0	0	0	0	0	0	0	0	0	0	0	0	10	0	0	0	0	0	0	0	0	0	0	0.006498	0	0	0	0.013899
Otu002925	13	0	0	0	0	0	0	0	0	0	0	0	0	0	0	0	0	0	0	0	0	0	0	0	13	0	0	0	0	0	0	0	0	0	0	0	0	0	0	0	0	0	0	0	0	0	0	0	0
Otu003182	13	0	0	0	0	0	0	0	0	0	0	0	0	0	0	0	0	0	1	0	0	1	0	0	0	0	0	0	0	11	0	0	0	0	0	0	0	0	0	0	0	0	0	0	0	0	0	0	0
Otu003801	13	0	0	1	0	3	0	0	0	1	0	5	0	1	0	1	0	0	0	0	0	0	0	0	0	0	0	0	0	0	0	0	1	0	0	0	0	0	0	0	0	0.00571	0	0.004948	0	0	0	0.009163	0
Otu004051	13	0	0	0	0	0	0	0	0	0	0	0	0	13	0	0	0	0	0	0	0	0	0	0	0	0	0	0	0	0	0	0	0	0	0	0	0	0	0	0	0	0	0	0	0	0	0	0	0
Otu004225	13	0	0	0	0	0	0	13	0	0	0	0	0	0	0	0	0	0	0	0	0	0	0	0	0	0	0	0	0	0	0	0	0	0	0	0	0	0	0	0	0	0	0	0	0	0.01759	0	0	0
Otu004262	13	0	0	0	0	0	0	0	0	0	0	0	0	0	0	0	0	1	0	0	0	0	0	0	0	0	0	10	0	0	1	1	0	0	0	0	0	0	0	0	0	0	0	0	0	0	0	0	0
Otu004285	13	0	0	0	11	0	0	0	0	0	0	1	0	0	0	0	0	0	0	0	0	0	0	0	0	0	0	0	0	0	0	1	0	0	0	0	0	0	0	0	0	0	0.207195	0	0	0	0	0	0
Otu004369	13	0	0	0	0	0	0	0	0	0	0	0	0	0	0	0	0	0	0	0	0	0	3	0	3	0	0	0	0	0	0	0	0	0	0	0	0	7	0	0	0	0	0	0	0	0	0	0	0
Otu004419	13	0	1	0	1	0	0	0	0	0	0	10	0	0	0	1	0	0	0	0	0	0	0	0	0	0	0	0	0	0	0	0	0	0	0	0	0	0	0	0	0.010006	0	0.018836	0	0	0	0	0	0
Otu004524	13	0	0	0	0	0	0	0	0	0	0	0	0	0	0	0	0	0	0	0	0	0	0	0	0	0	0	0	0	0	0	0	13	0	0	0	0	0	0	0	0	0	0	0	0	0	0	0	0
Otu004540	13	0	0	0	0	0	0	0	0	0	0	0	0	0	0	0	0	0	0	0	0	0	0	0	0	0	0	1	0	0	11	1	0	0	0	0	0	0	0	0	0	0	0	0	0	0	0	0	0
Otu004564	13	0	0	0	0	0	0	0	0	0	0	0	0	0	0	0	0	0	0	0	0	0	0	0	0	0	0	13	0	0	0	0	0	0	0	0	0	0	0	0	0	0	0	0	0	0	0	0	0
Otu004572	13	0	0	1	0	0	0	10	0	1	0	0	1	0	0	0	0	0	0	0	0	0	0	0	0	0	0	0	0	0	0	0	0	0	0	0	0	0	0	0	0	0.00571	0	0	0	0.013531	0	0.009163	0
Otu004589	13	0	0	0	0	0	0	0	0	0	0	0	0	0	0	0	0	0	0	0	1	0	0	0	0	1	0	0	0	0	4	4	3	0	0	0	0	0	0	0	0	0	0	0	0	0	0	0	0
Otu004604	13	0	0	0	7	0	6	0	0	0	0	0	0	0	0	0	0	0	0	0	0	0	0	0	0	0	0	0	0	0	0	0	0	0	0	0	0	0	0	0	0	0	0.131852	0	0.038986	0	0	0	0
Otu004615	13	0	0	0	0	0	0	0	0	0	0	0	0	0	0	0	0	0	0	0	1	0	2	0	0	0	0	0	0	0	0	10	0	0	0	0	0	0	0	0	0	0	0	0	0	0	0	0	0
Otu000503	12	2	0	2	1	2	0	0	0	0	0	0	0	0	0	2	3	0	0	0	0	0	0	0	0	0	0	0	0	0	0	0	0	0	0	0	0	0	0	0.003565	0	0.01142	0.018836	0.003298	0	0	0	0	0
Otu000932	12	0	1	0	0	0	0	0	2	0	0	0	0	0	0	0	0	0	0	0	0	0	0	0	6	0	0	0	0	0	3	0	0	0	0	0	0	0	0	0	0.010006	0	0	0	0	0	0.0052	0	0
Otu002136	12	0	0	1	0	0	0	0	0	0	0	0	0	0	0	0	0	0	0	0	0	0	0	0	0	0	0	0	0	3	0	0	0	8	0	0	0	0	0	0	0	0.00571	0	0	0	0	0	0	0
Otu002472	12	0	0	0	0	0	0	0	0	0	0	0	0	0	0	0	0	0	1	0	0	0	0	0	0	0	0	8	3	0	0	0	0	0	0	0	0	0	0	0	0	0	0	0	0	0	0	0	0
Otu003979	12	0	0	1	0	1	2	1	0	0	1	4	0	0	0	0	1	0	0	0	0	0	0	0	0	0	0	0	0	0	0	0	1	0	0	0	0	0	0	0	0	0.00571	0	0.001649	0.012995	0.001353	0	0	0.013899
Otu004177	12	0	0	0	0	0	0	0	0	0	0	0	0	0	1	0	0	0	9	0	0	0	0	0	0	0	0	0	1	0	0	1	0	0	0	0	0	0	0	0	0	0	0	0	0	0	0	0	0
Otu004447	12	0	0	0	0	0	0	1	0	0	0	0	11	0	0	0	0	0	0	0	0	0	0	0	0	0	0	0	0	0	0	0	0	0	0	0	0	0	0	0	0	0	0	0	0	0.001353	0	0	0
Otu004609	12	0	0	0	0	0	0	0	0	0	0	0	0	0	0	0	0	0	0	0	0	0	0	0	0	0	0	0	0	0	0	0	0	0	0	0	11	0	1	0	0	0	0	0	0	0	0	0	0
Otu004657	12	0	0	0	0	0	0	12	0	0	0	0	0	0	0	0	0	0	0	0	0	0	0	0	0	0	0	0	0	0	0	0	0	0	0	0	0	0	0	0	0	0	0	0	0	0.016237	0	0	0
Otu004694	12	0	0	0	0	0	0	0	0	0	0	0	12	0	0	0	0	0	0	0	0	0	0	0	0	0	0	0	0	0	0	0	0	0	0	0	0	0	0	0	0	0	0	0	0	0	0	0	0
Otu004699	12	0	0	0	0	0	0	1	0	0	0	0	0	11	0	0	0	0	0	0	0	0	0	0	0	0	0	0	0	0	0	0	0	0	0	0	0	0	0	0	0	0	0	0	0	0.001353	0	0	0
Otu004701	12	0	0	0	0	0	0	0	0	0	0	0	0	0	0	0	0	0	0	0	0	12	0	0	0	0	0	0	0	0	0	0	0	0	0	0	0	0	0	0	0	0	0	0	0	0	0	0	0
Otu004726	12	0	0	0	0	0	0	0	0	0	0	0	0	0	0	0	0	11	0	0	0	0	0	0	0	0	0	1	0	0	0	0	0	0	0	0	0	0	0	0	0	0	0	0	0	0	0	0	0
Otu004728	12	0	0	0	0	0	0	0	0	0	0	0	0	0	0	0	0	0	0	0	0	0	0	0	0	0	0	0	0	0	0	0	0	0	0	0	0	0	12	0	0	0	0	0	0	0	0	0	0
Otu004732	12	0	0	0	0	0	0	0	0	0	0	0	0	0	0	0	0	0	0	0	0	12	0	0	0	0	0	0	0	0	0	0	0	0	0	0	0	0	0	0	0	0	0	0	0	0	0	0	0
Otu004744	12	0	0	0	0	0	0	0	0	0	0	0	0	0	0	0	0	0	0	0	0	0	0	0	12	0	0	0	0	0	0	0	0	0	0	0	0	0	0	0	0	0	0	0	0	0	0	0	0
Otu004767	12	0	0	0	0	0	0	0	0	0	0	0	0	0	0	0	0	0	0	0	0	0	0	0	0	0	0	12	0	0	0	0	0	0	0	0	0	0	0	0	0	0	0	0	0	0	0	0	0
Otu001185	11	0	0	0	0	0	8	0	0	0	0	0	0	0	0	0	0	0	0	0	0	0	0	0	1	0	1	0	0	0	0	1	0	0	0	0	0	0	0	0	0	0	0	0	0.051982	0	0	0	0
Otu001903	11	0	0	0	0	0	0	0	0	0	0	0	7	0	0	0	0	0	0	0	0	0	0	0	0	0	0	0	0	0	2	0	2	0	0	0	0	0	0	0	0	0	0	0	0	0	0	0	0
Otu002101	11	0	0	0	0	0	0	0	0	0	0	0	0	0	0	0	0	0	0	0	0	0	0	2	0	0	0	9	0	0	0	0	0	0	0	0	0	0	0	0	0	0	0	0	0	0	0	0	0
Otu003128	11	0	0	0	0	0	8	2	0	1	0	0	0	0	0	0	0	0	0	0	0	0	0	0	0	0	0	0	0	0	0	0	0	0	0	0	0	0	0	0	0	0	0	0	0.051982	0.002706	0	0.009163	0
Otu003201	11	0	0	0	0	0	7	1	0	0	0	0	1	1	0	0	0	0	0	0	0	0	0	0	0	0	0	1	0	0	0	0	0	0	0	0	0	0	0	0	0	0	0	0	0.045484	0.001353	0	0	0
Otu003411	11	0	0	0	0	0	0	0	0	0	0	0	0	0	0	0	0	0	0	0	0	0	0	0	0	0	0	0	0	0	0	0	11	0	0	0	0	0	0	0	0	0	0	0	0	0	0	0	0
Otu003723	11	0	0	0	0	0	0	0	0	0	0	0	0	0	0	0	0	0	3	0	0	0	0	0	0	0	0	0	3	5	0	0	0	0	0	0	0	0	0	0	0	0	0	0	0	0	0	0	0
Otu003762	11	0	0	0	0	0	0	0	0	0	0	0	0	11	0	0	0	0	0	0	0	0	0	0	0	0	0	0	0	0	0	0	0	0	0	0	0	0	0	0	0	0	0	0	0	0	0	0	0
Otu003795	11	0	0	0	0	0	0	0	0	0	0	0	0	0	0	0	0	0	0	0	0	0	0	0	0	0	0	0	0	0	0	1	0	0	3	1	6	0	0	0	0	0	0	0	0	0	0	0	0
Otu004000	11	0	0	0	0	0	0	0	0	1	0	0	0	10	0	0	0	0	0	0	0	0	0	0	0	0	0	0	0	0	0	0	0	0	0	0	0	0	0	0	0	0	0	0	0	0	0	0.009163	0
Otu004261	11	0	0	0	0	0	0	1	0	4	0	0	0	1	1	0	0	0	0	0	2	2	0	0	0	0	0	0	0	0	0	0	0	0	0	0	0	0	0	0	0	0	0	0	0	0.001353	0	0.036654	0
Otu004354	11	0	0	0	9	0	0	0	0	0	0	0	1	1	0	0	0	0	0	0	0	0	0	0	0	0	0	0	0	0	0	0	0	0	0	0	0	0	0	0	0	0	0.169523	0	0	0	0	0	0
Otu004391	11	0	0	0	0	0	0	0	0	0	0	0	0	0	0	0	0	0	0	0	0	0	0	0	0	0	0	0	3	1	0	0	0	0	0	0	7	0	0	0	0	0	0	0	0	0	0	0	0
Otu004545	11	0	0	0	0	0	0	0	0	0	0	0	0	0	0	0	0	0	1	0	1	0	0	0	0	0	0	0	1	0	1	1	0	2	0	1	0	2	1	0	0	0	0	0	0	0	0	0	0
Otu004547	11	0	0	0	0	0	0	0	0	0	0	0	0	0	0	0	0	0	0	0	0	1	0	0	0	1	0	0	0	0	0	3	4	2	0	0	0	0	0	0	0	0	0	0	0	0	0	0	0
Otu004719	11	0	0	0	0	0	0	0	0	1	0	0	0	0	0	0	0	0	1	0	6	0	3	0	0	0	0	0	0	0	0	0	0	0	0	0	0	0	0	0	0	0	0	0	0	0	0	0.009163	0
Otu004786	11	0	0	0	0	0	0	0	0	0	0	0	0	0	0	0	0	0	0	0	0	0	0	0	0	0	1	9	0	1	0	0	0	0	0	0	0	0	0	0	0	0	0	0	0	0	0	0	0
Otu004790	11	0	0	0	0	0	0	0	0	0	0	0	0	11	0	0	0	0	0	0	0	0	0	0	0	0	0	0	0	0	0	0	0	0	0	0	0	0	0	0	0	0	0	0	0	0	0	0	0
Otu004795	11	0	0	0	0	0	0	0	0	0	0	0	0	0	0	0	0	0	0	0	0	0	0	0	0	0	0	0	11	0	0	0	0	0	0	0	0	0	0	0	0	0	0	0	0	0	0	0	0
Otu004822	11	0	0	0	0	0	0	0	0	0	0	0	0	0	0	0	0	0	0	0	0	0	0	0	8	0	0	3	0	0	0	0	0	0	0	0	0	0	0	0	0	0	0	0	0	0	0	0	0
Otu004828	11	0	0	0	0	0	0	0	0	0	0	0	0	0	0	0	0	0	1	0	0	0	0	0	0	0	0	0	0	10	0	0	0	0	0	0	0	0	0	0	0	0	0	0	0	0	0	0	0
Otu004833	11	0	0	0	0	0	0	0	0	0	0	0	0	0	0	0	0	0	1	0	0	0	10	0	0	0	0	0	0	0	0	0	0	0	0	0	0	0	0	0	0	0	0	0	0	0	0	0	0
Otu004840	11	0	0	0	0	1	0	0	0	0	0	1	0	0	0	0	0	0	0	0	0	0	0	0	0	1	0	0	0	0	8	0	0	0	0	0	0	0	0	0	0	0	0	0.001649	0	0	0	0	0
Otu004846	11	0	0	0	0	0	0	0	0	0	0	0	0	0	0	0	0	0	0	0	0	0	11	0	0	0	0	0	0	0	0	0	0	0	0	0	0	0	0	0	0	0	0	0	0	0	0	0	0
Otu004878	11	0	0	0	0	0	0	0	0	0	0	0	0	0	0	0	0	0	0	0	0	0	0	0	11	0	0	0	0	0	0	0	0	0	0	0	0	0	0	0	0	0	0	0	0	0	0	0	0
Otu004882	11	0	0	0	0	0	0	0	0	0	0	0	0	0	0	0	0	6	0	0	0	0	0	0	0	5	0	0	0	0	0	0	0	0	0	0	0	0	0	0	0	0	0	0	0	0	0	0	0
Otu004884	11	0	0	0	0	0	0	0	0	11	0	0	0	0	0	0	0	0	0	0	0	0	0	0	0	0	0	0	0	0	0	0	0	0	0	0	0	0	0	0	0	0	0	0	0	0	0	0.100797	0
Otu004902	11	0	0	0	0	0	0	0	0	0	0	0	0	0	0	0	0	0	0	0	0	0	11	0	0	0	0	0	0	0	0	0	0	0	0	0	0	0	0	0	0	0	0	0	0	0	0	0	0
Otu004921	11	0	0	0	0	0	0	0	0	0	0	0	0	0	0	0	11	0	0	0	0	0	0	0	0	0	0	0	0	0	0	0	0	0	0	0	0	0	0	0	0	0	0	0	0	0	0	0	0
Otu004932	11	0	0	0	0	0	0	0	0	0	0	0	0	0	0	0	0	0	0	1	0	0	0	0	0	0	0	0	1	2	0	0	4	0	0	0	3	0	0	0	0	0	0	0	0	0	0	0	0
Otu004943	11	0	0	0	0	0	0	0	0	0	0	0	0	0	0	0	0	0	0	0	0	0	0	0	0	0	0	0	0	0	11	0	0	0	0	0	0	0	0	0	0	0	0	0	0	0	0	0	0
Otu004966	11	0	0	0	0	0	0	0	0	0	0	0	0	0	0	0	0	0	0	0	0	0	0	0	0	0	0	1	0	10	0	0	0	0	0	0	0	0	0	0	0	0	0	0	0	0	0	0	0
Otu000827	10	0	0	0	1	0	0	0	0	6	0	0	0	0	0	1	0	0	0	0	0	0	0	0	1	0	0	0	0	0	1	0	0	0	0	0	0	0	0	0	0	0	0.018836	0	0	0	0	0.05498	0
Otu001127	10	0	0	0	1	0	0	0	1	0	0	0	0	1	0	0	0	0	0	0	0	0	0	0	0	1	0	0	0	0	0	0	0	0	0	0	0	0	6	0	0	0	0.018836	0	0	0	0.0026	0	0
Otu003674	10	1	0	0	0	2	0	0	0	0	0	0	0	0	0	0	0	0	0	0	0	0	7	0	0	0	0	0	0	0	0	0	0	0	0	0	0	0	0	0.001783	0	0	0	0.003298	0	0	0	0	0
Otu003693	10	0	0	0	0	0	0	0	0	0	0	0	0	0	2	0	0	0	0	3	0	4	0	0	0	0	0	0	1	0	0	0	0	0	0	0	0	0	0	0	0	0	0	0	0	0	0	0	0
Otu004040	10	0	1	0	0	0	0	0	0	0	0	0	0	0	0	0	1	0	2	0	0	0	0	0	0	0	0	0	4	2	0	0	0	0	0	0	0	0	0	0	0.010006	0	0	0	0	0	0	0	0
Otu004563	10	0	0	0	0	0	0	0	0	0	0	2	0	0	0	0	0	5	0	0	0	0	0	1	0	0	0	2	0	0	0	0	0	0	0	0	0	0	0	0	0	0	0	0	0	0	0	0	0
Otu004802	10	0	0	0	0	0	0	0	0	0	0	0	0	10	0	0	0	0	0	0	0	0	0	0	0	0	0	0	0	0	0	0	0	0	0	0	0	0	0	0	0	0	0	0	0	0	0	0	0
Otu004930	10	0	0	0	0	0	0	0	0	0	0	0	0	0	0	0	0	0	0	0	0	0	0	9	0	0	0	1	0	0	0	0	0	0	0	0	0	0	0	0	0	0	0	0	0	0	0	0	0
Otu004970	10	0	0	0	0	0	10	0	0	0	0	0	0	0	0	0	0	0	0	0	0	0	0	0	0	0	0	0	0	0	0	0	0	0	0	0	0	0	0	0	0	0	0	0	0.064977	0	0	0	0
Otu004974	10	0	0	0	0	0	0	0	0	0	0	0	0	0	0	0	0	0	0	0	0	10	0	0	0	0	0	0	0	0	0	0	0	0	0	0	0	0	0	0	0	0	0	0	0	0	0	0	0
Otu004982	10	0	0	0	0	0	0	0	5	0	0	0	0	0	0	0	0	0	0	0	0	5	0	0	0	0	0	0	0	0	0	0	0	0	0	0	0	0	0	0	0	0	0	0	0	0	0.013	0	0
Otu004997	10	0	0	0	0	0	0	9	0	0	0	0	0	1	0	0	0	0	0	0	0	0	0	0	0	0	0	0	0	0	0	0	0	0	0	0	0	0	0	0	0	0	0	0	0	0.012178	0	0	0
Otu005008	10	0	0	0	0	0	0	0	0	0	0	0	0	0	0	0	0	0	0	0	0	0	0	0	0	0	0	0	0	0	10	0	0	0	0	0	0	0	0	0	0	0	0	0	0	0	0	0	0
Otu005009	10	0	0	0	0	0	0	0	0	0	0	0	0	0	0	0	0	0	0	0	0	0	0	0	0	0	0	0	0	0	0	0	0	1	0	0	0	9	0	0	0	0	0	0	0	0	0	0	0
Otu005014	10	0	0	0	0	0	0	0	0	0	0	0	0	0	0	0	0	0	0	0	0	0	0	0	0	10	0	0	0	0	0	0	0	0	0	0	0	0	0	0	0	0	0	0	0	0	0	0	0
Otu005021	10	0	0	0	0	0	0	0	0	0	0	0	0	0	0	0	0	0	0	0	0	0	0	10	0	0	0	0	0	0	0	0	0	0	0	0	0	0	0	0	0	0	0	0	0	0	0	0	0
Otu005040	10	0	0	0	0	0	0	0	0	0	0	0	0	0	0	0	0	0	0	0	0	0	0	0	0	0	0	0	0	0	0	0	0	0	0	10	0	0	0	0	0	0	0	0	0	0	0	0	0
Otu005047	10	0	0	0	0	0	0	0	0	0	0	0	0	0	0	0	0	0	0	0	1	1	0	0	0	0	0	0	0	1	3	0	1	0	0	0	1	1	1	0	0	0	0	0	0	0	0	0	0
Otu005062	10	0	0	0	0	0	0	0	0	0	0	0	0	0	0	0	0	0	0	0	0	0	0	0	0	0	0	10	0	0	0	0	0	0	0	0	0	0	0	0	0	0	0	0	0	0	0	0	0
Otu005072	10	0	0	0	0	0	0	0	0	0	0	0	0	0	0	0	0	0	0	0	0	0	0	0	0	0	0	0	0	0	1	0	0	0	0	0	0	5	4	0	0	0	0	0	0	0	0	0	0
Otu005083	10	0	0	0	0	0	0	1	0	0	0	0	0	0	0	0	0	0	0	0	0	0	0	9	0	0	0	0	0	0	0	0	0	0	0	0	0	0	0	0	0	0	0	0	0	0.001353	0	0	0
Otu005102	10	0	0	0	0	0	0	0	0	0	0	0	0	0	0	0	0	0	0	0	0	0	0	0	10	0	0	0	0	0	0	0	0	0	0	0	0	0	0	0	0	0	0	0	0	0	0	0	0
Otu005111	10	0	0	0	0	0	0	0	0	0	0	0	0	0	0	0	0	1	0	0	0	0	0	0	0	0	2	5	0	0	0	0	2	0	0	0	0	0	0	0	0	0	0	0	0	0	0	0	0
Otu005113	10	0	0	0	0	0	0	0	0	0	0	0	0	0	0	0	0	0	0	0	0	0	0	0	0	0	0	10	0	0	0	0	0	0	0	0	0	0	0	0	0	0	0	0	0	0	0	0	0
Otu005154	10	0	0	0	0	0	0	0	0	0	0	0	0	0	0	0	0	0	0	3	0	0	0	0	0	0	0	0	1	4	0	0	2	0	0	0	0	0	0	0	0	0	0	0	0	0	0	0	0
Otu000723	9	0	0	0	0	0	0	0	0	0	0	0	0	0	0	0	0	0	0	0	2	0	0	0	1	0	0	0	0	0	0	0	0	2	0	0	0	0	4	0	0	0	0	0	0	0	0	0	0
Otu000805	9	0	0	0	2	1	1	0	0	0	0	0	0	0	0	0	0	0	0	0	0	0	0	0	3	1	0	0	0	0	0	1	0	0	0	0	0	0	0	0	0	0	0.037672	0.001649	0.006498	0	0	0	0
Otu002247	9	0	0	0	0	0	0	0	0	0	0	0	0	0	0	0	0	0	0	0	0	0	0	0	0	0	0	0	0	3	0	0	0	1	1	0	4	0	0	0	0	0	0	0	0	0	0	0	0
Otu002629	9	0	0	0	0	0	0	3	2	0	0	2	0	0	0	0	0	1	0	0	0	0	0	0	0	0	0	0	0	0	0	0	1	0	0	0	0	0	0	0	0	0	0	0	0	0.004059	0.0052	0	0
Otu002774	9	0	0	0	0	0	6	0	0	0	0	0	0	0	1	0	0	0	0	0	0	0	0	0	0	0	0	0	0	1	0	0	1	0	0	0	0	0	0	0	0	0	0	0	0.038986	0	0	0	0
Otu003286	9	0	0	0	0	0	0	0	0	0	0	0	9	0	0	0	0	0	0	0	0	0	0	0	0	0	0	0	0	0	0	0	0	0	0	0	0	0	0	0	0	0	0	0	0	0	0	0	0
Otu004026	9	0	0	0	0	0	3	1	0	0	0	0	0	0	0	0	0	0	2	0	0	0	0	0	0	0	0	0	0	0	0	0	0	0	0	0	0	3	0	0	0	0	0	0	0.019493	0.001353	0	0	0
Otu004538	9	0	0	0	0	0	0	0	0	0	0	0	0	0	0	0	0	0	0	0	0	1	8	0	0	0	0	0	0	0	0	0	0	0	0	0	0	0	0	0	0	0	0	0	0	0	0	0	0
Otu004794	9	0	0	0	0	0	0	0	0	0	0	0	0	9	0	0	0	0	0	0	0	0	0	0	0	0	0	0	0	0	0	0	0	0	0	0	0	0	0	0	0	0	0	0	0	0	0	0	0
Otu004994	9	0	0	0	0	0	0	0	0	0	0	0	0	0	0	0	0	0	0	0	0	0	0	0	0	9	0	0	0	0	0	0	0	0	0	0	0	0	0	0	0	0	0	0	0	0	0	0	0
Otu005018	9	0	0	0	0	0	0	0	0	0	0	0	0	0	0	0	0	0	0	0	0	0	0	0	9	0	0	0	0	0	0	0	0	0	0	0	0	0	0	0	0	0	0	0	0	0	0	0	0
Otu005051	9	1	1	2	1	1	0	0	0	0	0	0	0	0	0	0	0	0	0	0	0	0	0	0	0	0	0	0	0	0	2	0	1	0	0	0	0	0	0	0.001783	0.010006	0.01142	0.018836	0.001649	0	0	0	0	0
Otu005165	9	0	0	0	0	0	0	0	0	1	0	0	0	8	0	0	0	0	0	0	0	0	0	0	0	0	0	0	0	0	0	0	0	0	0	0	0	0	0	0	0	0	0	0	0	0	0	0.009163	0
Otu005184	9	0	0	0	0	0	0	0	0	0	0	0	0	0	0	0	0	0	0	0	0	0	0	0	0	0	0	0	0	0	9	0	0	0	0	0	0	0	0	0	0	0	0	0	0	0	0	0	0
Otu005209	9	0	0	0	5	0	0	1	1	1	0	0	0	0	0	0	0	0	0	0	0	0	0	0	0	0	0	0	0	0	0	0	1	0	0	0	0	0	0	0	0	0	0.09418	0	0	0.001353	0.0026	0.009163	0
Otu005244	9	0	0	0	0	0	0	0	0	0	0	0	0	0	0	0	0	0	0	0	0	0	0	0	0	0	0	0	0	0	0	0	0	2	7	0	0	0	0	0	0	0	0	0	0	0	0	0	0
Otu005247	9	0	0	0	0	0	0	0	0	0	0	0	0	0	0	0	0	0	0	0	1	0	0	0	0	0	0	8	0	0	0	0	0	0	0	0	0	0	0	0	0	0	0	0	0	0	0	0	0
Otu005274	9	0	0	0	0	0	0	0	0	0	0	0	0	0	0	0	0	1	0	0	0	3	2	0	0	0	0	2	0	0	0	0	0	0	0	0	0	1	0	0	0	0	0	0	0	0	0	0	0
Otu005277	9	0	0	0	0	0	0	0	0	1	0	0	0	8	0	0	0	0	0	0	0	0	0	0	0	0	0	0	0	0	0	0	0	0	0	0	0	0	0	0	0	0	0	0	0	0	0	0.009163	0
Otu005279	9	0	0	0	0	0	0	0	0	0	0	0	0	0	0	0	0	4	0	0	0	0	0	0	0	0	1	4	0	0	0	0	0	0	0	0	0	0	0	0	0	0	0	0	0	0	0	0	0
Otu005280	9	0	0	0	0	0	0	0	0	0	9	0	0	0	0	0	0	0	0	0	0	0	0	0	0	0	0	0	0	0	0	0	0	0	0	0	0	0	0	0	0	0	0	0	0	0	0	0	0.125087
Otu005283	9	0	0	0	0	0	0	0	0	0	0	0	0	0	0	0	0	7	0	0	0	0	0	0	0	0	0	2	0	0	0	0	0	0	0	0	0	0	0	0	0	0	0	0	0	0	0	0	0
Otu005294	9	0	0	0	0	0	0	0	0	0	0	0	0	0	0	0	0	0	0	0	0	0	0	0	0	0	0	0	0	0	0	1	1	0	0	0	0	0	7	0	0	0	0	0	0	0	0	0	0
Otu005320	9	0	0	0	0	0	0	0	0	0	0	0	0	0	0	0	0	0	0	0	2	6	0	0	0	0	0	0	0	1	0	0	0	0	0	0	0	0	0	0	0	0	0	0	0	0	0	0	0
Otu005329	9	0	0	0	0	0	0	0	0	0	0	0	0	0	0	0	0	0	0	0	0	0	0	0	0	0	9	0	0	0	0	0	0	0	0	0	0	0	0	0	0	0	0	0	0	0	0	0	0
Otu005343	9	0	0	0	0	0	0	0	0	0	0	0	0	0	0	0	0	0	0	0	0	0	0	0	0	0	0	0	0	0	9	0	0	0	0	0	0	0	0	0	0	0	0	0	0	0	0	0	0
Otu005348	9	0	1	0	0	0	0	0	0	0	0	0	0	0	0	0	0	0	0	0	0	0	0	0	7	0	0	0	0	0	1	0	0	0	0	0	0	0	0	0	0.010006	0	0	0	0	0	0	0	0
Otu005372	9	0	0	0	0	0	9	0	0	0	0	0	0	0	0	0	0	0	0	0	0	0	0	0	0	0	0	0	0	0	0	0	0	0	0	0	0	0	0	0	0	0	0	0	0.05848	0	0	0	0
Otu005417	9	0	0	0	0	0	0	0	0	0	0	0	0	0	0	0	0	0	0	0	0	9	0	0	0	0	0	0	0	0	0	0	0	0	0	0	0	0	0	0	0	0	0	0	0	0	0	0	0
Otu000434	8	0	0	0	0	0	1	0	0	0	0	0	0	1	0	0	0	0	0	0	0	0	0	0	2	1	0	0	0	0	0	2	1	0	0	0	0	0	0	0	0	0	0	0	0.006498	0	0	0	0
Otu000660	8	0	0	0	0	0	0	0	0	0	0	0	0	1	0	0	0	0	2	0	0	0	0	0	1	1	0	0	0	0	0	0	3	0	0	0	0	0	0	0	0	0	0	0	0	0	0	0	0
Otu000889	8	0	1	0	0	0	0	0	0	0	0	0	2	0	0	0	0	0	0	0	0	0	0	0	0	0	0	0	0	0	1	0	4	0	0	0	0	0	0	0	0.010006	0	0	0	0	0	0	0	0
Otu001004	8	0	0	0	0	0	0	0	0	0	0	0	4	0	0	2	0	0	0	0	0	0	0	0	0	0	0	0	0	0	0	0	2	0	0	0	0	0	0	0	0	0	0	0	0	0	0	0	0
Otu001076	8	0	0	0	0	0	0	0	0	0	0	0	0	0	0	0	0	0	0	0	0	0	0	0	0	0	4	0	0	0	0	3	0	0	1	0	0	0	0	0	0	0	0	0	0	0	0	0	0
Otu003102	8	0	0	0	0	0	0	0	0	0	0	0	0	0	0	0	0	0	0	0	0	0	0	0	0	0	0	0	0	0	0	0	0	0	0	0	0	0	8	0	0	0	0	0	0	0	0	0	0
Otu003465	8	0	0	1	0	0	0	0	0	0	4	0	0	0	0	0	0	0	1	0	0	0	0	0	0	0	0	0	1	0	0	1	0	0	0	0	0	0	0	0	0	0.00571	0	0	0	0	0	0	0.055594
Otu003624	8	0	4	0	0	0	0	0	0	4	0	0	0	0	0	0	0	0	0	0	0	0	0	0	0	0	0	0	0	0	0	0	0	0	0	0	0	0	0	0	0.040024	0	0	0	0	0	0	0.036654	0
Otu003716	8	0	0	0	0	0	0	0	0	0	0	0	0	0	0	0	0	0	0	0	0	0	0	0	0	0	8	0	0	0	0	0	0	0	0	0	0	0	0	0	0	0	0	0	0	0	0	0	0
Otu004133	8	0	0	0	0	0	0	0	0	0	0	0	0	0	0	0	0	0	0	0	0	0	0	0	0	0	0	0	0	0	0	0	3	5	0	0	0	0	0	0	0	0	0	0	0	0	0	0	0
Otu004134	8	0	0	0	1	0	4	0	0	0	0	0	0	0	0	0	0	0	0	0	0	0	0	1	0	0	0	0	0	0	0	2	0	0	0	0	0	0	0	0	0	0	0.018836	0	0.025991	0	0	0	0
Otu004156	8	0	0	0	0	0	0	0	0	0	4	0	0	0	0	0	1	0	0	0	1	0	0	0	0	0	0	0	0	0	0	2	0	0	0	0	0	0	0	0	0	0	0	0	0	0	0	0	0.055594
Otu004401	8	0	0	0	0	0	0	0	0	0	0	0	8	0	0	0	0	0	0	0	0	0	0	0	0	0	0	0	0	0	0	0	0	0	0	0	0	0	0	0	0	0	0	0	0	0	0	0	0
Otu004887	8	0	0	0	0	0	0	0	0	0	0	0	8	0	0	0	0	0	0	0	0	0	0	0	0	0	0	0	0	0	0	0	0	0	0	0	0	0	0	0	0	0	0	0	0	0	0	0	0
Otu005027	8	0	0	8	0	0	0	0	0	0	0	0	0	0	0	0	0	0	0	0	0	0	0	0	0	0	0	0	0	0	0	0	0	0	0	0	0	0	0	0	0	0.04568	0	0	0	0	0	0	0
Otu005142	8	0	0	0	0	0	0	0	0	0	0	0	0	0	0	0	0	0	0	0	0	0	0	0	8	0	0	0	0	0	0	0	0	0	0	0	0	0	0	0	0	0	0	0	0	0	0	0	0
Otu005178	8	0	0	0	0	0	1	0	0	0	7	0	0	0	0	0	0	0	0	0	0	0	0	0	0	0	0	0	0	0	0	0	0	0	0	0	0	0	0	0	0	0	0	0	0.006498	0	0	0	0.09729
Otu005196	8	0	0	0	0	0	0	0	0	0	0	0	0	0	0	0	0	0	0	0	0	0	0	0	0	0	0	0	0	0	0	0	0	0	0	8	0	0	0	0	0	0	0	0	0	0	0	0	0
Otu005259	8	0	0	0	0	0	0	0	0	0	7	0	0	0	0	0	0	0	0	0	1	0	0	0	0	0	0	0	0	0	0	0	0	0	0	0	0	0	0	0	0	0	0	0	0	0	0	0	0.09729
Otu005310	8	0	0	0	0	0	0	0	0	0	0	0	0	0	0	0	0	0	0	0	0	0	0	0	0	0	0	0	0	0	0	0	0	0	0	8	0	0	0	0	0	0	0	0	0	0	0	0	0
Otu005353	8	0	4	0	0	0	0	0	4	0	0	0	0	0	0	0	0	0	0	0	0	0	0	0	0	0	0	0	0	0	0	0	0	0	0	0	0	0	0	0	0.040024	0	0	0	0	0	0.0104	0	0
Otu005421	8	0	0	0	0	0	0	0	0	0	0	0	8	0	0	0	0	0	0	0	0	0	0	0	0	0	0	0	0	0	0	0	0	0	0	0	0	0	0	0	0	0	0	0	0	0	0	0	0
Otu005445	8	0	0	0	0	0	0	0	0	0	0	0	0	0	0	0	0	0	0	0	0	0	0	7	0	0	0	0	0	0	0	1	0	0	0	0	0	0	0	0	0	0	0	0	0	0	0	0	0
Otu005484	8	0	0	0	3	0	0	0	0	0	0	0	0	0	0	0	0	0	0	0	2	0	0	0	0	0	0	0	0	0	3	0	0	0	0	0	0	0	0	0	0	0	0.056508	0	0	0	0	0	0
Otu005500	8	0	0	0	0	0	0	0	0	0	8	0	0	0	0	0	0	0	0	0	0	0	0	0	0	0	0	0	0	0	0	0	0	0	0	0	0	0	0	0	0	0	0	0	0	0	0	0	0.111188
Otu005508	8	0	0	0	0	0	0	0	0	0	0	0	0	0	0	0	0	0	0	0	0	0	0	0	0	0	0	0	1	7	0	0	0	0	0	0	0	0	0	0	0	0	0	0	0	0	0	0	0
Otu005509	8	0	1	3	0	0	0	0	0	0	0	0	0	0	0	3	0	0	0	0	0	0	0	0	0	0	1	0	0	0	0	0	0	0	0	0	0	0	0	0	0.010006	0.01713	0	0	0	0	0	0	0
Otu005535	8	0	0	0	0	0	0	0	0	0	0	0	0	0	0	0	0	0	0	0	0	0	0	0	0	0	0	0	0	0	0	0	0	0	4	1	2	1	0	0	0	0	0	0	0	0	0	0	0
Otu005537	8	6	1	0	0	0	0	0	0	0	0	1	0	0	0	0	0	0	0	0	0	0	0	0	0	0	0	0	0	0	0	0	0	0	0	0	0	0	0	0.010696	0.010006	0	0	0	0	0	0	0	0
Otu005568	8	0	0	0	0	0	0	0	0	0	0	0	0	0	0	0	0	0	0	0	0	0	0	0	0	0	0	0	0	0	0	0	8	0	0	0	0	0	0	0	0	0	0	0	0	0	0	0	0
Otu005607	8	0	0	0	0	0	0	0	0	0	0	0	0	0	0	0	0	0	0	0	8	0	0	0	0	0	0	0	0	0	0	0	0	0	0	0	0	0	0	0	0	0	0	0	0	0	0	0	0
Otu005631	8	0	0	0	0	0	0	0	0	0	0	0	0	0	0	0	0	8	0	0	0	0	0	0	0	0	0	0	0	0	0	0	0	0	0	0	0	0	0	0	0	0	0	0	0	0	0	0	0
Otu005637	8	0	0	0	0	0	0	0	0	0	0	0	0	0	0	0	0	0	0	0	0	8	0	0	0	0	0	0	0	0	0	0	0	0	0	0	0	0	0	0	0	0	0	0	0	0	0	0	0
Otu005639	8	0	0	0	0	0	0	0	0	0	0	0	0	0	0	0	0	0	0	0	0	0	0	7	0	0	0	0	0	0	0	0	0	0	0	1	0	0	0	0	0	0	0	0	0	0	0	0	0
Otu005682	8	0	0	1	0	7	0	0	0	0	0	0	0	0	0	0	0	0	0	0	0	0	0	0	0	0	0	0	0	0	0	0	0	0	0	0	0	0	0	0	0	0.00571	0	0.011545	0	0	0	0	0
Otu000881	7	0	0	0	0	0	0	0	0	0	0	2	0	0	0	0	0	0	0	0	1	0	0	0	1	0	0	1	0	0	1	1	0	0	0	0	0	0	0	0	0	0	0	0	0	0	0	0	0
Otu001001	7	0	0	3	0	0	0	2	0	0	0	0	0	0	0	0	0	0	0	0	0	0	0	0	0	0	0	1	0	0	0	1	0	0	0	0	0	0	0	0	0	0.01713	0	0	0	0.002706	0	0	0
Otu001055	7	0	0	0	0	0	0	0	0	0	0	0	0	0	0	5	0	0	0	0	0	0	0	0	0	0	0	0	0	0	0	0	2	0	0	0	0	0	0	0	0	0	0	0	0	0	0	0	0
Otu001190	7	0	0	0	0	2	0	1	0	0	0	0	0	0	0	0	0	0	0	0	0	0	0	0	1	0	0	0	0	0	0	3	0	0	0	0	0	0	0	0	0	0	0	0.003298	0	0.001353	0	0	0
Otu001668	7	0	0	0	4	0	0	0	0	0	0	0	0	0	0	0	0	0	0	2	0	0	0	0	0	1	0	0	0	0	0	0	0	0	0	0	0	0	0	0	0	0	0.075344	0	0	0	0	0	0
Otu001862	7	0	0	0	0	1	0	0	0	0	0	0	0	0	0	0	0	4	0	0	0	0	0	0	0	0	0	0	0	0	0	0	2	0	0	0	0	0	0	0	0	0	0	0.001649	0	0	0	0	0
Otu001950	7	0	0	0	0	0	0	0	0	0	0	0	0	0	0	0	0	0	0	0	0	0	7	0	0	0	0	0	0	0	0	0	0	0	0	0	0	0	0	0	0	0	0	0	0	0	0	0	0
Otu002575	7	3	0	0	0	0	0	0	0	1	0	0	0	0	0	0	0	2	0	0	0	0	0	0	0	1	0	0	0	0	0	0	0	0	0	0	0	0	0	0.005348	0	0	0	0	0	0	0	0.009163	0
Otu003300	7	0	0	0	0	0	0	0	0	0	0	0	0	0	0	0	0	0	0	0	7	0	0	0	0	0	0	0	0	0	0	0	0	0	0	0	0	0	0	0	0	0	0	0	0	0	0	0	0
Otu003348	7	0	0	0	0	0	0	0	7	0	0	0	0	0	0	0	0	0	0	0	0	0	0	0	0	0	0	0	0	0	0	0	0	0	0	0	0	0	0	0	0	0	0	0	0	0	0.0182	0	0
Otu004153	7	0	0	0	0	0	0	0	0	0	0	0	0	0	0	0	0	0	0	0	2	0	0	0	0	0	0	0	0	0	0	0	0	0	0	0	0	0	5	0	0	0	0	0	0	0	0	0	0
Otu004622	7	0	0	0	0	0	0	0	0	0	0	0	0	0	0	0	0	0	0	0	0	7	0	0	0	0	0	0	0	0	0	0	0	0	0	0	0	0	0	0	0	0	0	0	0	0	0	0	0
Otu004692	7	0	0	0	2	0	0	0	0	1	0	0	0	0	0	0	0	0	0	0	0	0	0	0	0	0	0	0	0	0	0	0	0	0	0	0	0	4	0	0	0	0	0.037672	0	0	0	0	0.009163	0
Otu005024	7	4	1	0	1	0	0	0	0	0	0	0	0	0	0	0	0	0	0	0	0	0	0	0	0	0	0	0	0	0	0	1	0	0	0	0	0	0	0	0.007131	0.010006	0	0.018836	0	0	0	0	0	0
Otu005333	7	0	0	0	0	0	0	0	0	0	0	0	6	0	0	0	0	0	0	0	1	0	0	0	0	0	0	0	0	0	0	0	0	0	0	0	0	0	0	0	0	0	0	0	0	0	0	0	0
Otu005472	7	0	0	0	0	0	0	0	0	0	0	0	0	0	0	0	0	0	0	0	0	0	0	0	7	0	0	0	0	0	0	0	0	0	0	0	0	0	0	0	0	0	0	0	0	0	0	0	0
Otu005563	7	0	0	0	0	0	0	0	0	0	0	0	0	7	0	0	0	0	0	0	0	0	0	0	0	0	0	0	0	0	0	0	0	0	0	0	0	0	0	0	0	0	0	0	0	0	0	0	0
Otu005590	7	0	0	0	0	0	0	0	0	0	0	0	0	0	0	0	0	0	0	0	0	0	0	6	0	0	0	0	0	0	0	0	0	0	0	1	0	0	0	0	0	0	0	0	0	0	0	0	0
Otu005615	7	0	0	0	0	0	1	0	1	0	0	0	0	2	0	0	0	0	0	0	1	0	0	0	0	0	0	0	0	0	1	1	0	0	0	0	0	0	0	0	0	0	0	0	0.006498	0	0.0026	0	0
Otu005632	7	0	0	0	0	0	0	0	0	0	0	0	0	0	0	0	2	0	0	0	0	3	0	0	0	0	0	0	0	0	0	0	0	0	0	0	0	1	1	0	0	0	0	0	0	0	0	0	0
Otu005641	7	0	0	0	0	0	0	0	0	0	0	0	0	7	0	0	0	0	0	0	0	0	0	0	0	0	0	0	0	0	0	0	0	0	0	0	0	0	0	0	0	0	0	0	0	0	0	0	0
Otu005667	7	0	0	0	0	0	0	0	0	0	0	0	0	0	0	0	0	0	0	0	0	0	0	0	0	0	0	0	0	0	0	7	0	0	0	0	0	0	0	0	0	0	0	0	0	0	0	0	0
Otu005702	7	0	0	0	0	0	0	0	0	0	0	0	0	0	0	0	0	0	0	0	0	0	0	0	0	0	0	1	0	0	0	6	0	0	0	0	0	0	0	0	0	0	0	0	0	0	0	0	0
Otu005718	7	0	0	0	0	0	0	0	0	0	0	5	0	0	0	0	2	0	0	0	0	0	0	0	0	0	0	0	0	0	0	0	0	0	0	0	0	0	0	0	0	0	0	0	0	0	0	0	0
Otu005733	7	0	0	0	0	0	0	0	0	0	0	0	0	0	0	0	0	0	0	0	0	0	0	2	0	0	0	5	0	0	0	0	0	0	0	0	0	0	0	0	0	0	0	0	0	0	0	0	0
Otu005745	7	1	0	0	0	0	0	0	1	0	0	2	0	1	0	0	0	0	0	0	0	0	0	0	0	0	0	1	0	0	1	0	0	0	0	0	0	0	0	0.001783	0	0	0	0	0	0	0.0026	0	0
Otu005770	7	0	0	0	0	0	0	0	1	0	0	0	0	0	0	0	0	0	1	0	0	0	0	0	0	0	0	0	0	0	0	0	1	1	0	0	0	2	1	0	0	0	0	0	0	0	0.0026	0	0
Otu005799	7	0	0	0	0	0	0	0	0	0	0	0	0	0	0	0	0	0	0	0	0	0	7	0	0	0	0	0	0	0	0	0	0	0	0	0	0	0	0	0	0	0	0	0	0	0	0	0	0
Otu005805	7	0	0	0	0	0	0	0	0	0	0	0	0	0	0	0	0	0	0	0	0	0	0	0	0	0	0	0	0	0	0	1	0	2	0	0	0	4	0	0	0	0	0	0	0	0	0	0	0
Otu005813	7	0	0	0	0	0	0	0	0	0	0	0	0	0	0	0	0	0	0	0	0	0	0	0	7	0	0	0	0	0	0	0	0	0	0	0	0	0	0	0	0	0	0	0	0	0	0	0	0
Otu005830	7	0	0	0	0	0	0	0	0	0	0	0	0	0	0	0	0	0	0	0	0	7	0	0	0	0	0	0	0	0	0	0	0	0	0	0	0	0	0	0	0	0	0	0	0	0	0	0	0
Otu005854	7	0	0	0	0	0	0	0	0	0	0	0	0	0	0	0	0	1	0	0	0	0	0	0	6	0	0	0	0	0	0	0	0	0	0	0	0	0	0	0	0	0	0	0	0	0	0	0	0
Otu005861	7	0	0	0	0	0	0	0	0	0	0	0	0	0	0	0	0	0	0	0	0	0	0	0	0	0	0	0	0	0	0	0	0	0	0	0	0	7	0	0	0	0	0	0	0	0	0	0	0
Otu005862	7	1	0	0	0	0	0	0	0	0	0	0	0	0	0	0	0	0	2	0	0	2	0	0	0	0	0	0	0	0	0	2	0	0	0	0	0	0	0	0.001783	0	0	0	0	0	0	0	0	0
Otu005870	7	0	0	0	0	0	0	0	0	0	0	0	0	0	0	0	0	0	0	0	0	0	0	0	0	0	0	0	0	0	0	0	0	0	0	0	0	7	0	0	0	0	0	0	0	0	0	0	0
Otu005880	7	0	0	0	0	0	0	0	0	0	0	0	0	0	0	0	0	0	0	0	0	0	0	0	0	0	0	0	0	0	1	0	6	0	0	0	0	0	0	0	0	0	0	0	0	0	0	0	0
Otu005906	7	0	0	0	0	0	0	0	0	0	0	0	0	0	0	0	0	0	0	0	0	0	0	0	0	0	0	0	0	7	0	0	0	0	0	0	0	0	0	0	0	0	0	0	0	0	0	0	0
Otu005940	7	0	0	0	0	0	0	0	0	0	0	0	0	0	0	0	0	0	0	0	0	0	0	0	0	0	0	6	0	0	0	0	0	0	0	0	0	1	0	0	0	0	0	0	0	0	0	0	0
Otu005986	7	0	0	0	0	0	0	0	0	0	0	0	0	0	0	0	0	0	0	0	1	0	0	0	0	0	0	0	0	0	0	1	1	2	0	0	0	2	0	0	0	0	0	0	0	0	0	0	0
Otu005987	7	0	0	0	0	0	0	0	0	0	0	0	0	0	0	0	0	3	0	0	0	0	0	0	0	0	3	1	0	0	0	0	0	0	0	0	0	0	0	0	0	0	0	0	0	0	0	0	0
Otu005995	7	0	0	0	0	0	0	0	0	0	0	0	0	0	0	0	0	0	0	0	0	0	0	0	0	0	0	0	0	7	0	0	0	0	0	0	0	0	0	0	0	0	0	0	0	0	0	0	0
Otu006003	7	0	0	0	0	0	0	0	0	0	0	0	0	0	0	0	0	0	0	0	0	0	0	0	0	0	0	0	0	0	0	0	7	0	0	0	0	0	0	0	0	0	0	0	0	0	0	0	0
Otu006005	7	0	0	0	0	0	0	0	0	0	0	0	0	0	0	0	0	0	0	0	0	0	0	0	0	0	0	0	0	0	0	0	7	0	0	0	0	0	0	0	0	0	0	0	0	0	0	0	0
Otu006010	7	0	0	0	0	0	1	0	3	0	0	0	0	0	0	0	0	0	0	0	1	0	0	0	0	0	0	0	0	0	2	0	0	0	0	0	0	0	0	0	0	0	0	0	0.006498	0	0.0078	0	0
Otu006013	7	0	0	0	0	0	0	0	0	0	0	0	0	0	0	0	0	0	0	0	0	0	0	0	0	0	0	0	4	3	0	0	0	0	0	0	0	0	0	0	0	0	0	0	0	0	0	0	0
Otu006027	7	0	0	0	0	0	0	0	0	0	0	0	0	0	0	0	0	0	0	0	0	0	0	4	3	0	0	0	0	0	0	0	0	0	0	0	0	0	0	0	0	0	0	0	0	0	0	0	0
Otu006044	7	0	0	0	0	0	0	0	0	0	0	0	0	7	0	0	0	0	0	0	0	0	0	0	0	0	0	0	0	0	0	0	0	0	0	0	0	0	0	0	0	0	0	0	0	0	0	0	0
Otu006048	7	0	0	0	0	0	0	0	0	0	0	0	0	0	0	0	0	0	0	0	0	0	0	0	0	0	0	0	0	0	0	0	7	0	0	0	0	0	0	0	0	0	0	0	0	0	0	0	0
Otu000768	6	0	1	0	0	0	0	0	1	0	0	0	0	0	0	0	0	0	0	0	0	0	0	0	1	0	0	0	0	0	3	0	0	0	0	0	0	0	0	0	0.010006	0	0	0	0	0	0.0026	0	0
Otu000936	6	0	0	0	2	0	1	0	0	0	0	0	0	0	0	0	0	0	0	0	0	0	0	0	1	1	0	0	0	0	0	1	0	0	0	0	0	0	0	0	0	0	0.037672	0	0.006498	0	0	0	0
Otu001064	6	0	0	0	2	0	2	0	0	0	0	0	0	0	0	0	0	0	0	0	0	0	0	0	0	1	0	0	0	0	0	1	0	0	0	0	0	0	0	0	0	0	0.037672	0	0.012995	0	0	0	0
Otu001516	6	0	0	0	0	0	0	0	0	0	0	0	0	0	0	0	1	4	0	1	0	0	0	0	0	0	0	0	0	0	0	0	0	0	0	0	0	0	0	0	0	0	0	0	0	0	0	0	0
Otu001596	6	0	0	0	0	0	0	0	0	0	0	0	0	0	0	0	0	0	0	1	0	0	0	0	0	1	0	0	0	0	0	1	3	0	0	0	0	0	0	0	0	0	0	0	0	0	0	0	0
Otu001642	6	0	0	0	0	0	1	0	0	0	0	0	0	0	0	0	0	0	0	0	0	0	0	0	3	1	0	0	0	0	0	1	0	0	0	0	0	0	0	0	0	0	0	0	0.006498	0	0	0	0
Otu002086	6	0	0	0	0	0	0	0	0	0	0	0	0	0	0	0	0	0	0	0	0	0	0	0	1	0	0	0	0	4	0	1	0	0	0	0	0	0	0	0	0	0	0	0	0	0	0	0	0
Otu002169	6	0	0	3	0	3	0	0	0	0	0	0	0	0	0	0	0	0	0	0	0	0	0	0	0	0	0	0	0	0	0	0	0	0	0	0	0	0	0	0	0	0.01713	0	0.004948	0	0	0	0	0
Otu002910	6	0	0	0	0	0	0	0	0	0	0	3	0	0	0	0	0	0	0	0	0	0	0	0	0	0	0	0	0	0	0	0	0	0	3	0	0	0	0	0	0	0	0	0	0	0	0	0	0
Otu003854	6	0	0	0	0	0	0	0	0	0	0	0	0	0	0	0	0	0	0	0	0	0	0	0	0	0	0	0	5	1	0	0	0	0	0	0	0	0	0	0	0	0	0	0	0	0	0	0	0
Otu004541	6	0	0	0	0	0	0	0	0	0	0	0	0	0	0	0	0	0	0	0	1	0	0	0	0	0	0	0	0	0	1	3	0	0	0	0	0	0	1	0	0	0	0	0	0	0	0	0	0
Otu004977	6	0	0	0	0	0	0	0	0	0	0	0	6	0	0	0	0	0	0	0	0	0	0	0	0	0	0	0	0	0	0	0	0	0	0	0	0	0	0	0	0	0	0	0	0	0	0	0	0
Otu005147	6	0	1	0	2	0	0	0	0	1	0	2	0	0	0	0	0	0	0	0	0	0	0	0	0	0	0	0	0	0	0	0	0	0	0	0	0	0	0	0	0.010006	0	0.037672	0	0	0	0	0.009163	0
Otu005245	6	0	0	0	0	0	0	0	0	0	0	0	0	0	0	0	0	0	1	0	0	0	5	0	0	0	0	0	0	0	0	0	0	0	0	0	0	0	0	0	0	0	0	0	0	0	0	0	0
Otu005326	6	0	0	0	0	0	0	0	0	0	0	0	0	0	0	0	0	0	0	0	0	0	0	0	1	0	5	0	0	0	0	0	0	0	0	0	0	0	0	0	0	0	0	0	0	0	0	0	0
Otu005434	6	0	0	0	0	0	0	0	0	0	0	0	0	0	0	0	0	0	0	0	0	0	1	0	0	0	0	0	0	0	0	0	0	1	1	2	0	0	1	0	0	0	0	0	0	0	0	0	0
Otu005440	6	0	0	0	0	0	0	0	0	0	0	0	0	0	0	0	0	0	0	0	0	0	0	0	0	0	0	0	0	6	0	0	0	0	0	0	0	0	0	0	0	0	0	0	0	0	0	0	0
Otu005624	6	0	0	0	0	0	0	0	1	0	0	3	0	0	0	1	1	0	0	0	0	0	0	0	0	0	0	0	0	0	0	0	0	0	0	0	0	0	0	0	0	0	0	0	0	0	0.0026	0	0
Otu005629	6	0	0	0	0	0	0	0	0	0	0	0	0	0	0	0	0	0	0	0	0	0	0	0	0	0	0	0	0	0	3	3	0	0	0	0	0	0	0	0	0	0	0	0	0	0	0	0	0
Otu005645	6	0	0	0	0	0	0	0	0	0	0	0	0	0	0	0	0	0	0	1	0	3	0	0	0	0	0	0	0	2	0	0	0	0	0	0	0	0	0	0	0	0	0	0	0	0	0	0	0
Otu005871	6	6	0	0	0	0	0	0	0	0	0	0	0	0	0	0	0	0	0	0	0	0	0	0	0	0	0	0	0	0	0	0	0	0	0	0	0	0	0	0.010696	0	0	0	0	0	0	0	0	0
Otu005931	6	0	0	0	0	0	0	0	0	0	0	0	0	0	0	0	0	0	0	0	0	0	0	6	0	0	0	0	0	0	0	0	0	0	0	0	0	0	0	0	0	0	0	0	0	0	0	0	0
Otu005938	6	0	0	0	0	0	0	0	0	0	0	0	0	0	0	0	0	0	0	0	0	0	0	0	0	0	0	6	0	0	0	0	0	0	0	0	0	0	0	0	0	0	0	0	0	0	0	0	0
Otu006002	6	0	0	0	0	0	0	2	0	0	0	0	0	0	0	1	0	0	0	3	0	0	0	0	0	0	0	0	0	0	0	0	0	0	0	0	0	0	0	0	0	0	0	0	0	0.002706	0	0	0
Otu006026	6	0	0	0	0	0	0	0	1	0	0	0	0	5	0	0	0	0	0	0	0	0	0	0	0	0	0	0	0	0	0	0	0	0	0	0	0	0	0	0	0	0	0	0	0	0	0.0026	0	0
Otu006060	6	0	0	0	0	0	0	0	0	0	0	0	0	0	0	0	0	0	0	0	0	0	0	0	0	5	1	0	0	0	0	0	0	0	0	0	0	0	0	0	0	0	0	0	0	0	0	0	0
Otu006092	6	0	0	0	0	0	0	0	0	0	0	0	0	0	0	0	0	0	0	0	0	0	0	0	0	0	0	0	0	0	0	0	6	0	0	0	0	0	0	0	0	0	0	0	0	0	0	0	0
Otu006121	6	0	0	0	0	0	0	0	0	0	0	0	0	0	0	0	0	0	0	0	0	6	0	0	0	0	0	0	0	0	0	0	0	0	0	0	0	0	0	0	0	0	0	0	0	0	0	0	0
Otu006125	6	0	0	0	0	0	0	0	0	0	0	0	0	0	0	0	0	0	0	0	0	0	0	0	0	0	0	0	0	0	0	0	0	6	0	0	0	0	0	0	0	0	0	0	0	0	0	0	0
Otu006143	6	0	0	0	0	0	0	0	0	0	0	0	0	0	0	0	0	0	6	0	0	0	0	0	0	0	0	0	0	0	0	0	0	0	0	0	0	0	0	0	0	0	0	0	0	0	0	0	0
Otu006153	6	0	0	0	0	0	0	0	0	0	0	0	0	0	0	0	0	0	0	0	6	0	0	0	0	0	0	0	0	0	0	0	0	0	0	0	0	0	0	0	0	0	0	0	0	0	0	0	0
Otu006201	6	0	0	0	0	0	0	0	0	0	0	0	0	0	0	0	0	0	0	0	0	0	0	0	0	0	0	0	0	0	0	6	0	0	0	0	0	0	0	0	0	0	0	0	0	0	0	0	0
Otu006203	6	0	0	0	0	0	0	0	0	0	0	6	0	0	0	0	0	0	0	0	0	0	0	0	0	0	0	0	0	0	0	0	0	0	0	0	0	0	0	0	0	0	0	0	0	0	0	0	0
Otu006212	6	0	0	0	0	0	0	0	0	0	0	0	0	0	0	0	0	5	0	0	0	0	0	0	0	0	0	1	0	0	0	0	0	0	0	0	0	0	0	0	0	0	0	0	0	0	0	0	0
Otu006216	6	0	0	0	0	0	0	0	0	0	0	0	0	0	0	0	0	0	1	0	1	0	1	0	0	0	0	0	0	0	0	0	1	0	0	1	0	0	1	0	0	0	0	0	0	0	0	0	0
Otu006222	6	0	0	1	0	0	0	0	0	0	0	4	0	0	0	1	0	0	0	0	0	0	0	0	0	0	0	0	0	0	0	0	0	0	0	0	0	0	0	0	0	0.00571	0	0	0	0	0	0	0
Otu006229	6	0	0	0	0	0	0	0	0	0	0	0	0	0	0	0	0	0	0	0	0	0	0	4	0	0	2	0	0	0	0	0	0	0	0	0	0	0	0	0	0	0	0	0	0	0	0	0	0
Otu006266	6	0	0	0	0	0	0	0	0	0	0	0	6	0	0	0	0	0	0	0	0	0	0	0	0	0	0	0	0	0	0	0	0	0	0	0	0	0	0	0	0	0	0	0	0	0	0	0	0
Otu006275	6	0	0	0	0	0	0	0	0	0	0	0	0	0	0	0	0	0	0	0	0	0	0	0	0	0	0	0	0	0	0	0	0	0	0	0	6	0	0	0	0	0	0	0	0	0	0	0	0
Otu006288	6	3	1	0	0	0	0	0	0	0	0	0	0	0	0	0	0	0	0	0	0	0	0	0	0	0	2	0	0	0	0	0	0	0	0	0	0	0	0	0.005348	0.010006	0	0	0	0	0	0	0	0
Otu006295	6	0	0	0	0	0	0	0	0	0	0	0	0	0	0	0	0	0	0	0	1	0	0	0	0	0	0	0	5	0	0	0	0	0	0	0	0	0	0	0	0	0	0	0	0	0	0	0	0
Otu006296	6	0	0	0	0	0	0	0	0	0	0	0	0	0	0	0	0	0	0	0	1	0	0	0	5	0	0	0	0	0	0	0	0	0	0	0	0	0	0	0	0	0	0	0	0	0	0	0	0
Otu006297	6	0	0	0	0	0	1	0	0	0	5	0	0	0	0	0	0	0	0	0	0	0	0	0	0	0	0	0	0	0	0	0	0	0	0	0	0	0	0	0	0	0	0	0	0.006498	0	0	0	0.069493
Otu006298	6	5	0	0	0	0	0	0	0	1	0	0	0	0	0	0	0	0	0	0	0	0	0	0	0	0	0	0	0	0	0	0	0	0	0	0	0	0	0	0.008913	0	0	0	0	0	0	0	0.009163	0
Otu006313	6	0	0	0	0	0	0	0	0	0	0	0	0	0	0	0	0	0	0	0	0	0	0	0	0	0	0	0	0	4	0	0	1	1	0	0	0	0	0	0	0	0	0	0	0	0	0	0	0
Otu006316	6	0	0	0	0	0	0	0	0	0	0	0	0	0	0	0	0	0	0	0	0	0	6	0	0	0	0	0	0	0	0	0	0	0	0	0	0	0	0	0	0	0	0	0	0	0	0	0	0
Otu006342	6	0	0	0	0	0	0	0	0	0	0	0	0	0	0	0	0	0	0	0	0	0	0	0	0	0	0	0	0	0	4	0	2	0	0	0	0	0	0	0	0	0	0	0	0	0	0	0	0
Otu006356	6	0	0	0	0	0	0	0	0	0	0	0	0	0	0	0	0	0	0	0	0	0	0	0	0	0	0	6	0	0	0	0	0	0	0	0	0	0	0	0	0	0	0	0	0	0	0	0	0
Otu006364	6	0	0	0	0	0	0	0	0	0	0	0	0	0	0	0	0	0	0	0	0	0	0	0	0	0	0	0	0	0	0	0	0	0	0	0	0	6	0	0	0	0	0	0	0	0	0	0	0
Otu006385	6	1	0	0	0	0	0	0	0	1	1	2	0	0	0	0	1	0	0	0	0	0	0	0	0	0	0	0	0	0	0	0	0	0	0	0	0	0	0	0.001783	0	0	0	0	0	0	0	0.009163	0.013899
Otu006401	6	0	0	0	0	0	0	6	0	0	0	0	0	0	0	0	0	0	0	0	0	0	0	0	0	0	0	0	0	0	0	0	0	0	0	0	0	0	0	0	0	0	0	0	0	0.008119	0	0	0
Otu006414	6	0	0	0	0	0	0	1	0	2	0	0	0	0	0	0	0	0	0	0	1	0	0	0	0	0	0	0	0	0	2	0	0	0	0	0	0	0	0	0	0	0	0	0	0	0.001353	0	0.018327	0
Otu006419	6	0	0	1	0	0	1	0	0	0	0	0	0	0	0	0	0	0	0	0	2	0	0	0	0	0	0	0	0	2	0	0	0	0	0	0	0	0	0	0	0	0.00571	0	0	0.006498	0	0	0	0
Otu006460	6	0	0	0	0	0	0	0	0	0	0	0	0	0	0	0	0	0	0	0	0	0	0	0	0	0	0	0	0	0	0	0	6	0	0	0	0	0	0	0	0	0	0	0	0	0	0	0	0
Otu001130	5	0	0	0	1	0	2	0	0	0	0	0	0	0	0	0	0	0	0	0	0	0	0	0	1	0	0	0	0	0	0	1	0	0	0	0	0	0	0	0	0	0	0.018836	0	0.012995	0	0	0	0
Otu001510	5	0	1	0	0	0	0	0	1	0	0	0	0	0	0	0	0	0	0	0	1	0	0	0	2	0	0	0	0	0	0	0	0	0	0	0	0	0	0	0	0.010006	0	0	0	0	0	0.0026	0	0
Otu001643	5	0	0	0	0	0	0	0	0	0	0	0	0	0	0	0	0	0	0	0	0	0	0	0	0	1	3	0	0	0	0	0	1	0	0	0	0	0	0	0	0	0	0	0	0	0	0	0	0
Otu001702	5	0	0	0	0	0	0	0	1	0	0	0	4	0	0	0	0	0	0	0	0	0	0	0	0	0	0	0	0	0	0	0	0	0	0	0	0	0	0	0	0	0	0	0	0	0	0.0026	0	0
Otu001830	5	0	0	0	0	0	0	1	0	0	0	0	0	0	0	0	0	0	0	0	2	0	0	0	1	0	1	0	0	0	0	0	0	0	0	0	0	0	0	0	0	0	0	0	0	0.001353	0	0	0
Otu002040	5	0	0	0	0	0	0	0	0	0	0	0	0	0	0	0	0	0	0	0	0	0	0	0	1	0	0	0	0	0	0	0	0	1	0	0	3	0	0	0	0	0	0	0	0	0	0	0	0
Otu002108	5	0	0	0	1	0	1	0	0	0	0	0	0	0	0	0	0	0	0	0	0	0	0	0	0	3	0	0	0	0	0	0	0	0	0	0	0	0	0	0	0	0	0.018836	0	0.006498	0	0	0	0
Otu002240	5	1	0	0	0	0	0	0	0	0	0	0	1	0	0	1	0	0	0	1	0	0	0	0	0	0	0	0	0	0	0	0	1	0	0	0	0	0	0	0.001783	0	0	0	0	0	0	0	0	0
Otu002311	5	0	0	0	0	0	0	0	0	0	0	0	0	0	0	1	0	0	0	0	0	0	0	0	0	0	0	0	0	0	1	0	3	0	0	0	0	0	0	0	0	0	0	0	0	0	0	0	0
Otu002668	5	0	0	0	0	4	0	0	0	0	0	0	0	0	0	0	1	0	0	0	0	0	0	0	0	0	0	0	0	0	0	0	0	0	0	0	0	0	0	0	0	0	0	0.006597	0	0	0	0	0
Otu003544	5	0	0	0	0	0	0	0	0	0	0	0	0	0	0	0	0	0	1	0	0	0	1	0	0	0	0	0	0	1	0	0	1	0	0	1	0	0	0	0	0	0	0	0	0	0	0	0	0
Otu004143	5	0	0	0	0	0	1	0	0	0	0	0	0	0	0	0	0	0	0	0	0	0	0	0	0	0	0	0	2	0	0	0	2	0	0	0	0	0	0	0	0	0	0	0	0.006498	0	0	0	0
Otu004484	5	0	0	0	0	0	0	0	0	0	0	0	4	0	0	0	0	0	0	0	0	0	0	0	1	0	0	0	0	0	0	0	0	0	0	0	0	0	0	0	0	0	0	0	0	0	0	0	0
Otu004508	5	0	0	0	0	0	0	0	0	0	0	0	0	0	0	0	0	0	0	0	0	0	0	0	0	0	0	5	0	0	0	0	0	0	0	0	0	0	0	0	0	0	0	0	0	0	0	0	0
Otu004983	5	0	0	0	0	0	0	0	0	0	0	0	0	0	0	0	0	1	0	2	0	0	0	0	0	0	1	1	0	0	0	0	0	0	0	0	0	0	0	0	0	0	0	0	0	0	0	0	0
Otu005078	5	0	0	0	0	0	0	0	0	2	0	0	0	0	0	0	0	0	0	0	1	0	0	0	2	0	0	0	0	0	0	0	0	0	0	0	0	0	0	0	0	0	0	0	0	0	0	0.018327	0
Otu005161	5	0	0	0	0	0	0	0	0	0	0	0	0	5	0	0	0	0	0	0	0	0	0	0	0	0	0	0	0	0	0	0	0	0	0	0	0	0	0	0	0	0	0	0	0	0	0	0	0
Otu005199	5	0	0	1	0	0	0	0	0	0	0	0	0	0	0	0	0	0	0	2	0	1	1	0	0	0	0	0	0	0	0	0	0	0	0	0	0	0	0	0	0	0.00571	0	0	0	0	0	0	0
Otu005429	5	0	0	0	0	0	0	0	0	0	0	0	0	0	0	0	0	0	0	0	0	0	0	0	0	0	0	3	0	0	0	0	0	0	0	0	0	2	0	0	0	0	0	0	0	0	0	0	0
Otu005489	5	0	0	0	0	0	0	0	0	0	0	0	5	0	0	0	0	0	0	0	0	0	0	0	0	0	0	0	0	0	0	0	0	0	0	0	0	0	0	0	0	0	0	0	0	0	0	0	0
Otu005690	5	0	0	0	0	0	0	0	0	0	0	0	0	0	0	0	0	0	0	0	0	0	0	0	2	0	0	0	0	0	3	0	0	0	0	0	0	0	0	0	0	0	0	0	0	0	0	0	0
Otu005988	5	0	0	0	0	0	0	0	0	0	0	0	0	0	0	0	0	0	0	0	0	0	0	5	0	0	0	0	0	0	0	0	0	0	0	0	0	0	0	0	0	0	0	0	0	0	0	0	0
Otu006071	5	0	0	0	0	0	0	0	0	0	0	0	1	0	0	0	0	0	0	1	1	0	0	0	0	0	0	0	0	0	0	0	0	0	0	1	1	0	0	0	0	0	0	0	0	0	0	0	0
Otu006115	5	0	0	0	0	0	0	0	0	0	0	0	0	0	0	0	0	5	0	0	0	0	0	0	0	0	0	0	0	0	0	0	0	0	0	0	0	0	0	0	0	0	0	0	0	0	0	0	0
Otu006193	5	0	0	0	0	0	0	0	0	0	0	0	0	0	0	0	0	0	0	0	0	0	0	5	0	0	0	0	0	0	0	0	0	0	0	0	0	0	0	0	0	0	0	0	0	0	0	0	0
Otu006204	5	0	0	0	0	0	0	0	0	1	0	0	0	0	0	0	0	0	0	0	0	0	0	0	0	0	0	0	0	0	4	0	0	0	0	0	0	0	0	0	0	0	0	0	0	0	0	0.009163	0
Otu006334	5	0	0	1	0	0	0	0	0	0	1	1	0	0	0	0	1	0	0	0	0	0	0	0	0	0	1	0	0	0	0	0	0	0	0	0	0	0	0	0	0	0.00571	0	0	0	0	0	0	0.013899
Otu006366	5	0	0	0	0	0	0	0	0	0	0	0	0	0	0	0	0	0	0	0	0	0	0	0	0	0	0	0	0	0	2	0	0	0	3	0	0	0	0	0	0	0	0	0	0	0	0	0	0
Otu006386	5	0	0	0	0	0	0	0	0	0	4	0	0	0	0	0	1	0	0	0	0	0	0	0	0	0	0	0	0	0	0	0	0	0	0	0	0	0	0	0	0	0	0	0	0	0	0	0	0.055594
Otu006437	5	1	1	0	0	0	1	2	0	0	0	0	0	0	0	0	0	0	0	0	0	0	0	0	0	0	0	0	0	0	0	0	0	0	0	0	0	0	0	0.001783	0.010006	0	0	0	0.006498	0.002706	0	0	0
Otu006466	5	0	0	0	0	0	0	0	0	0	0	0	0	0	2	0	0	0	0	0	0	1	0	0	0	0	1	0	0	0	0	1	0	0	0	0	0	0	0	0	0	0	0	0	0	0	0	0	0
Otu006479	5	0	0	0	0	0	0	0	0	0	0	0	0	0	0	0	0	0	0	0	0	0	0	0	0	0	0	0	0	0	1	4	0	0	0	0	0	0	0	0	0	0	0	0	0	0	0	0	0
Otu006487	5	0	0	0	0	0	0	0	1	0	0	0	3	1	0	0	0	0	0	0	0	0	0	0	0	0	0	0	0	0	0	0	0	0	0	0	0	0	0	0	0	0	0	0	0	0	0.0026	0	0
Otu006501	5	0	0	0	0	0	0	0	0	0	0	0	0	0	0	0	0	0	0	0	0	0	0	0	0	0	0	0	0	0	0	5	0	0	0	0	0	0	0	0	0	0	0	0	0	0	0	0	0
Otu006513	5	0	0	0	0	0	0	0	0	0	0	0	0	5	0	0	0	0	0	0	0	0	0	0	0	0	0	0	0	0	0	0	0	0	0	0	0	0	0	0	0	0	0	0	0	0	0	0	0
Otu006516	5	0	0	0	0	0	0	0	0	0	0	1	0	0	0	0	0	1	0	0	0	0	0	0	0	0	0	3	0	0	0	0	0	0	0	0	0	0	0	0	0	0	0	0	0	0	0	0	0
Otu006529	5	0	0	0	0	0	0	0	0	0	0	0	0	0	0	0	0	0	0	0	0	0	0	0	0	0	0	0	0	0	5	0	0	0	0	0	0	0	0	0	0	0	0	0	0	0	0	0	0
Otu006534	5	0	0	0	0	1	0	0	1	1	0	0	0	0	0	0	1	0	0	0	0	0	0	0	0	0	0	0	0	0	0	1	0	0	0	0	0	0	0	0	0	0	0	0.001649	0	0	0.0026	0.009163	0
Otu006538	5	0	0	0	0	0	0	0	0	0	0	0	0	0	0	0	0	0	0	0	5	0	0	0	0	0	0	0	0	0	0	0	0	0	0	0	0	0	0	0	0	0	0	0	0	0	0	0	0
Otu006544	5	0	0	0	0	0	0	0	0	0	0	0	0	0	0	0	0	0	0	0	0	5	0	0	0	0	0	0	0	0	0	0	0	0	0	0	0	0	0	0	0	0	0	0	0	0	0	0	0
Otu006561	5	0	0	0	0	0	0	0	0	0	0	0	0	0	0	0	0	0	0	0	0	0	0	0	0	0	0	0	0	0	0	0	1	1	1	0	0	1	1	0	0	0	0	0	0	0	0	0	0
Otu006569	5	0	0	0	0	0	5	0	0	0	0	0	0	0	0	0	0	0	0	0	0	0	0	0	0	0	0	0	0	0	0	0	0	0	0	0	0	0	0	0	0	0	0	0	0.032489	0	0	0	0
Otu006585	5	0	0	0	0	0	0	0	0	0	0	0	0	0	0	0	0	0	0	0	0	0	0	0	0	0	0	0	0	0	0	0	0	0	0	0	0	5	0	0	0	0	0	0	0	0	0	0	0
Otu006610	5	0	0	0	0	0	0	1	0	0	0	0	0	3	0	0	0	0	0	0	0	0	0	0	0	0	0	0	0	0	1	0	0	0	0	0	0	0	0	0	0	0	0	0	0	0.001353	0	0	0
Otu006639	5	0	0	0	0	0	0	0	0	0	0	0	0	0	0	0	0	0	0	0	0	0	1	0	0	0	0	0	0	0	1	1	0	0	0	1	0	0	1	0	0	0	0	0	0	0	0	0	0
Otu006666	5	0	0	0	0	0	0	0	0	0	0	0	0	0	0	0	0	0	0	0	0	0	0	0	0	0	0	0	0	0	0	0	0	0	0	5	0	0	0	0	0	0	0	0	0	0	0	0	0
Otu006678	5	0	0	0	0	0	0	0	0	0	0	0	0	0	0	0	0	0	0	0	0	0	0	0	0	0	0	0	0	0	0	4	0	1	0	0	0	0	0	0	0	0	0	0	0	0	0	0	0
Otu006683	5	0	0	0	0	0	0	0	0	0	0	0	0	0	0	0	0	0	0	0	0	0	0	0	0	0	0	5	0	0	0	0	0	0	0	0	0	0	0	0	0	0	0	0	0	0	0	0	0
Otu006700	5	0	0	0	0	0	0	0	0	0	0	0	0	0	0	0	0	0	0	0	0	1	0	0	0	0	0	0	0	0	0	0	0	0	0	0	0	4	0	0	0	0	0	0	0	0	0	0	0
Otu006701	5	0	0	0	0	0	0	0	0	0	0	0	0	0	0	0	0	0	0	0	0	0	0	0	0	0	0	5	0	0	0	0	0	0	0	0	0	0	0	0	0	0	0	0	0	0	0	0	0
Otu006704	5	0	0	0	0	0	0	0	0	0	0	0	0	0	0	0	0	0	0	0	0	0	0	0	5	0	0	0	0	0	0	0	0	0	0	0	0	0	0	0	0	0	0	0	0	0	0	0	0
Otu006753	5	0	0	0	5	0	0	0	0	0	0	0	0	0	0	0	0	0	0	0	0	0	0	0	0	0	0	0	0	0	0	0	0	0	0	0	0	0	0	0	0	0	0.09418	0	0	0	0	0	0
Otu006763	5	0	0	0	0	0	0	0	0	0	0	5	0	0	0	0	0	0	0	0	0	0	0	0	0	0	0	0	0	0	0	0	0	0	0	0	0	0	0	0	0	0	0	0	0	0	0	0	0
Otu006779	5	0	0	0	5	0	0	0	0	0	0	0	0	0	0	0	0	0	0	0	0	0	0	0	0	0	0	0	0	0	0	0	0	0	0	0	0	0	0	0	0	0	0.09418	0	0	0	0	0	0
Otu006784	5	0	0	0	0	0	0	0	0	0	0	0	0	0	0	0	0	0	0	0	0	0	0	0	0	0	0	0	0	0	0	0	5	0	0	0	0	0	0	0	0	0	0	0	0	0	0	0	0
Otu006813	5	0	0	0	0	0	0	0	0	0	0	0	0	0	0	0	0	0	0	0	0	0	0	0	0	0	0	1	0	0	0	0	0	0	0	0	0	4	0	0	0	0	0	0	0	0	0	0	0
Otu006820	5	0	0	0	0	0	0	0	0	0	0	0	0	0	0	0	0	0	0	0	0	0	0	4	0	1	0	0	0	0	0	0	0	0	0	0	0	0	0	0	0	0	0	0	0	0	0	0	0
Otu006841	5	0	0	0	0	0	0	0	0	0	4	1	0	0	0	0	0	0	0	0	0	0	0	0	0	0	0	0	0	0	0	0	0	0	0	0	0	0	0	0	0	0	0	0	0	0	0	0	0.055594
Otu006843	5	0	0	0	0	0	0	0	0	0	0	0	0	0	0	0	0	0	0	0	0	0	0	0	0	0	0	0	0	0	1	0	4	0	0	0	0	0	0	0	0	0	0	0	0	0	0	0	0
Otu006855	5	0	0	0	0	1	0	0	0	0	0	0	4	0	0	0	0	0	0	0	0	0	0	0	0	0	0	0	0	0	0	0	0	0	0	0	0	0	0	0	0	0	0	0.001649	0	0	0	0	0
Otu006866	5	0	0	0	0	0	0	0	0	0	0	0	0	0	0	0	0	0	0	0	0	0	0	0	0	0	0	0	0	0	0	5	0	0	0	0	0	0	0	0	0	0	0	0	0	0	0	0	0
Otu006886	5	0	0	0	0	0	0	0	0	0	0	0	0	0	1	0	0	0	0	0	0	0	4	0	0	0	0	0	0	0	0	0	0	0	0	0	0	0	0	0	0	0	0	0	0	0	0	0	0
Otu006889	5	0	0	0	0	0	0	0	0	0	0	0	0	0	0	0	0	0	0	1	1	0	0	0	0	0	0	0	0	0	1	0	0	1	0	0	0	0	1	0	0	0	0	0	0	0	0	0	0
Otu006897	5	0	0	0	0	0	0	0	0	5	0	0	0	0	0	0	0	0	0	0	0	0	0	0	0	0	0	0	0	0	0	0	0	0	0	0	0	0	0	0	0	0	0	0	0	0	0	0.045817	0
Otu006913	5	0	0	0	0	0	0	0	0	0	0	0	0	0	0	0	0	0	0	0	0	0	0	0	0	0	0	4	0	0	0	0	1	0	0	0	0	0	0	0	0	0	0	0	0	0	0	0	0
Otu006916	5	0	0	0	0	0	0	0	0	0	0	0	0	0	0	0	0	0	0	0	0	0	0	0	0	0	1	0	0	4	0	0	0	0	0	0	0	0	0	0	0	0	0	0	0	0	0	0	0
Otu006930	5	0	0	0	0	0	0	0	0	0	0	4	0	0	0	0	0	0	0	0	0	0	1	0	0	0	0	0	0	0	0	0	0	0	0	0	0	0	0	0	0	0	0	0	0	0	0	0	0
Otu006953	5	0	0	0	0	0	0	0	0	0	0	0	5	0	0	0	0	0	0	0	0	0	0	0	0	0	0	0	0	0	0	0	0	0	0	0	0	0	0	0	0	0	0	0	0	0	0	0	0
Otu006970	5	0	0	0	0	0	0	0	0	0	0	2	0	0	0	0	0	0	1	0	0	2	0	0	0	0	0	0	0	0	0	0	0	0	0	0	0	0	0	0	0	0	0	0	0	0	0	0	0
Otu006973	5	0	0	0	0	0	0	0	0	0	0	0	0	0	0	0	0	0	0	0	0	0	0	2	0	0	0	0	0	3	0	0	0	0	0	0	0	0	0	0	0	0	0	0	0	0	0	0	0
Otu006977	5	0	0	0	0	0	0	0	0	0	0	0	0	0	0	0	0	0	0	0	0	0	0	0	0	0	0	0	0	0	5	0	0	0	0	0	0	0	0	0	0	0	0	0	0	0	0	0	0
Otu007003	5	0	0	0	0	0	0	0	0	0	0	0	0	0	0	0	0	0	0	0	0	1	0	0	0	0	0	0	0	0	0	2	0	0	0	1	0	1	0	0	0	0	0	0	0	0	0	0	0
Otu007025	5	0	0	0	0	0	0	0	0	0	0	0	5	0	0	0	0	0	0	0	0	0	0	0	0	0	0	0	0	0	0	0	0	0	0	0	0	0	0	0	0	0	0	0	0	0	0	0	0
Otu007028	5	0	0	0	0	0	0	0	0	0	0	0	0	0	0	0	0	3	0	0	0	0	0	0	0	0	0	2	0	0	0	0	0	0	0	0	0	0	0	0	0	0	0	0	0	0	0	0	0
Otu007034	5	0	0	0	0	0	0	0	0	0	0	0	0	0	0	0	0	0	0	0	0	0	0	0	0	0	0	0	0	0	0	0	5	0	0	0	0	0	0	0	0	0	0	0	0	0	0	0	0
Otu007041	5	0	0	0	0	0	5	0	0	0	0	0	0	0	0	0	0	0	0	0	0	0	0	0	0	0	0	0	0	0	0	0	0	0	0	0	0	0	0	0	0	0	0	0	0.032489	0	0	0	0
Otu007049	5	0	0	0	0	1	0	0	0	0	0	0	0	0	0	0	0	0	0	0	0	0	0	0	0	1	0	0	0	0	0	0	2	1	0	0	0	0	0	0	0	0	0	0.001649	0	0	0	0	0
Otu000833	4	0	0	1	0	0	0	0	0	0	0	0	1	0	0	0	0	0	0	0	0	0	0	0	0	0	0	0	1	0	0	1	0	0	0	0	0	0	0	0	0	0.00571	0	0	0	0	0	0	0
Otu000880	4	0	0	0	1	0	0	0	0	0	0	0	0	0	0	0	0	0	0	0	0	2	0	0	0	1	0	0	0	0	0	0	0	0	0	0	0	0	0	0	0	0	0.018836	0	0	0	0	0	0
Otu001018	4	0	0	0	0	0	0	0	0	0	1	0	2	0	0	1	0	0	0	0	0	0	0	0	0	0	0	0	0	0	0	0	0	0	0	0	0	0	0	0	0	0	0	0	0	0	0	0	0.013899
Otu001104	4	0	1	0	0	0	0	0	0	0	0	0	0	0	0	0	0	0	0	0	0	0	0	0	0	0	0	0	0	0	3	0	0	0	0	0	0	0	0	0	0.010006	0	0	0	0	0	0	0	0
Otu001243	4	0	0	0	0	0	0	0	0	0	0	0	0	0	0	0	1	2	0	0	0	1	0	0	0	0	0	0	0	0	0	0	0	0	0	0	0	0	0	0	0	0	0	0	0	0	0	0	0
Otu001403	4	0	0	1	0	0	0	2	0	0	0	0	0	0	0	0	0	0	0	0	0	0	0	1	0	0	0	0	0	0	0	0	0	0	0	0	0	0	0	0	0	0.00571	0	0	0	0.002706	0	0	0
Otu001538	4	0	0	0	0	0	0	0	0	0	0	0	0	0	0	0	0	0	0	0	2	0	0	0	0	0	0	0	0	0	0	2	0	0	0	0	0	0	0	0	0	0	0	0	0	0	0	0	0
Otu001973	4	0	0	0	0	0	0	0	0	0	0	0	0	0	0	2	0	0	0	0	0	0	0	0	0	0	0	0	0	0	1	0	1	0	0	0	0	0	0	0	0	0	0	0	0	0	0	0	0
Otu002423	4	0	0	0	0	0	0	0	0	0	0	0	0	0	0	0	0	0	0	0	0	0	0	0	0	0	2	0	0	0	0	0	0	2	0	0	0	0	0	0	0	0	0	0	0	0	0	0	0
Otu002544	4	0	0	0	0	0	0	0	0	0	0	0	0	0	0	0	0	0	1	0	0	0	0	0	0	2	0	0	0	0	0	1	0	0	0	0	0	0	0	0	0	0	0	0	0	0	0	0	0
Otu002606	4	0	1	0	0	0	0	0	3	0	0	0	0	0	0	0	0	0	0	0	0	0	0	0	0	0	0	0	0	0	0	0	0	0	0	0	0	0	0	0	0.010006	0	0	0	0	0	0.0078	0	0
Otu002876	4	0	0	0	0	0	3	0	0	0	0	0	0	1	0	0	0	0	0	0	0	0	0	0	0	0	0	0	0	0	0	0	0	0	0	0	0	0	0	0	0	0	0	0	0.019493	0	0	0	0
Otu002939	4	0	0	0	0	0	0	0	0	0	0	0	1	0	0	0	0	0	0	0	0	0	0	0	0	0	0	0	0	0	0	0	3	0	0	0	0	0	0	0	0	0	0	0	0	0	0	0	0
Otu002989	4	0	0	0	0	3	0	0	0	0	0	0	0	0	0	0	1	0	0	0	0	0	0	0	0	0	0	0	0	0	0	0	0	0	0	0	0	0	0	0	0	0	0	0.004948	0	0	0	0	0
Otu003274	4	0	0	0	0	4	0	0	0	0	0	0	0	0	0	0	0	0	0	0	0	0	0	0	0	0	0	0	0	0	0	0	0	0	0	0	0	0	0	0	0	0	0	0.006597	0	0	0	0	0
Otu004745	4	0	0	0	2	0	0	0	0	2	0	0	0	0	0	0	0	0	0	0	0	0	0	0	0	0	0	0	0	0	0	0	0	0	0	0	0	0	0	0	0	0	0.037672	0	0	0	0	0.018327	0
Otu005135	4	0	0	0	0	0	0	0	0	0	0	0	0	0	0	0	0	0	1	0	0	1	2	0	0	0	0	0	0	0	0	0	0	0	0	0	0	0	0	0	0	0	0	0	0	0	0	0	0
Otu005601	4	0	0	0	0	0	1	0	0	0	0	0	2	0	0	0	0	0	0	0	0	0	0	0	0	1	0	0	0	0	0	0	0	0	0	0	0	0	0	0	0	0	0	0	0.006498	0	0	0	0
Otu005652	4	0	0	0	0	0	0	0	0	0	0	0	0	0	1	0	0	0	0	2	0	0	0	0	0	0	0	0	1	0	0	0	0	0	0	0	0	0	0	0	0	0	0	0	0	0	0	0	0
Otu005759	4	0	0	0	0	0	0	0	0	0	0	0	0	0	0	0	0	1	0	0	1	0	2	0	0	0	0	0	0	0	0	0	0	0	0	0	0	0	0	0	0	0	0	0	0	0	0	0	0
Otu005835	4	0	0	0	0	0	0	0	0	0	0	0	0	0	0	0	0	0	0	0	0	0	2	0	2	0	0	0	0	0	0	0	0	0	0	0	0	0	0	0	0	0	0	0	0	0	0	0	0
Otu005992	4	0	0	0	0	0	0	0	0	0	0	0	0	0	3	0	0	0	0	0	0	0	0	0	0	0	0	0	0	0	0	0	1	0	0	0	0	0	0	0	0	0	0	0	0	0	0	0	0
Otu006109	4	0	0	0	0	0	0	0	0	0	0	0	0	0	0	0	0	0	0	0	0	0	0	0	0	0	0	0	0	0	1	2	0	0	0	0	0	0	1	0	0	0	0	0	0	0	0	0	0
Otu006308	4	0	0	0	0	0	0	0	0	0	0	0	0	0	0	0	0	0	0	0	0	0	0	0	4	0	0	0	0	0	0	0	0	0	0	0	0	0	0	0	0	0	0	0	0	0	0	0	0
Otu006426	4	0	0	1	1	0	0	0	0	1	0	1	0	0	0	0	0	0	0	0	0	0	0	0	0	0	0	0	0	0	0	0	0	0	0	0	0	0	0	0	0	0.00571	0.018836	0	0	0	0	0.009163	0
Otu006515	4	0	0	0	0	0	0	0	0	0	0	0	0	0	0	0	0	0	0	0	0	0	0	0	0	0	0	0	0	0	0	4	0	0	0	0	0	0	0	0	0	0	0	0	0	0	0	0	0
Otu006654	4	0	0	0	0	0	0	0	0	0	0	0	0	0	0	0	0	0	0	0	0	0	0	0	0	0	0	0	0	0	0	0	0	4	0	0	0	0	0	0	0	0	0	0	0	0	0	0	0
Otu006681	4	0	0	0	0	0	0	0	0	0	0	0	0	0	0	0	0	0	0	0	0	0	0	0	4	0	0	0	0	0	0	0	0	0	0	0	0	0	0	0	0	0	0	0	0	0	0	0	0
Otu006686	4	0	0	0	0	0	0	0	0	0	0	0	0	0	0	0	0	0	0	0	0	0	0	0	0	0	0	2	0	2	0	0	0	0	0	0	0	0	0	0	0	0	0	0	0	0	0	0	0
Otu006706	4	1	0	1	0	0	1	0	0	0	0	0	1	0	0	0	0	0	0	0	0	0	0	0	0	0	0	0	0	0	0	0	0	0	0	0	0	0	0	0.001783	0	0.00571	0	0	0.006498	0	0	0	0
Otu006830	4	0	0	0	0	0	0	0	0	4	0	0	0	0	0	0	0	0	0	0	0	0	0	0	0	0	0	0	0	0	0	0	0	0	0	0	0	0	0	0	0	0	0	0	0	0	0	0.036654	0
Otu006831	4	0	0	0	0	0	0	0	0	0	0	0	0	0	0	0	0	0	0	0	0	0	0	0	0	0	0	0	0	0	0	0	0	0	0	0	2	0	2	0	0	0	0	0	0	0	0	0	0
Otu006836	4	1	1	0	0	0	0	0	0	1	0	0	0	1	0	0	0	0	0	0	0	0	0	0	0	0	0	0	0	0	0	0	0	0	0	0	0	0	0	0.001783	0.010006	0	0	0	0	0	0	0.009163	0
Otu006858	4	0	0	0	0	0	0	0	0	0	0	0	0	0	0	0	0	0	0	0	0	0	0	0	0	0	0	0	0	0	0	0	0	0	0	0	4	0	0	0	0	0	0	0	0	0	0	0	0
Otu006860	4	0	0	0	0	0	0	0	0	0	0	0	0	0	0	0	0	4	0	0	0	0	0	0	0	0	0	0	0	0	0	0	0	0	0	0	0	0	0	0	0	0	0	0	0	0	0	0	0
Otu007014	4	0	0	0	0	0	0	0	0	0	0	0	0	0	0	0	0	0	0	3	0	0	0	0	0	0	0	0	0	0	0	1	0	0	0	0	0	0	0	0	0	0	0	0	0	0	0	0	0
Otu007088	4	0	1	1	2	0	0	0	0	0	0	0	0	0	0	0	0	0	0	0	0	0	0	0	0	0	0	0	0	0	0	0	0	0	0	0	0	0	0	0	0.010006	0.00571	0.037672	0	0	0	0	0	0
Otu007093	4	0	0	0	0	0	0	0	0	0	0	0	0	0	0	0	0	0	0	0	0	0	0	0	0	0	0	0	0	0	0	0	4	0	0	0	0	0	0	0	0	0	0	0	0	0	0	0	0
Otu007115	4	0	0	0	0	4	0	0	0	0	0	0	0	0	0	0	0	0	0	0	0	0	0	0	0	0	0	0	0	0	0	0	0	0	0	0	0	0	0	0	0	0	0	0.006597	0	0	0	0	0
Otu007130	4	0	0	0	0	0	0	0	0	0	0	0	0	0	0	0	0	0	0	0	0	1	0	0	0	0	0	0	0	0	1	0	0	0	0	0	0	0	2	0	0	0	0	0	0	0	0	0	0
Otu007155	4	0	0	0	0	0	0	0	0	0	0	0	1	0	0	0	0	0	0	0	0	0	0	0	0	0	0	0	0	0	3	0	0	0	0	0	0	0	0	0	0	0	0	0	0	0	0	0	0
Otu007156	4	0	0	0	0	0	0	0	0	0	0	0	0	0	0	0	0	0	0	0	0	0	0	0	4	0	0	0	0	0	0	0	0	0	0	0	0	0	0	0	0	0	0	0	0	0	0	0	0
Otu007176	4	0	0	0	0	0	0	0	0	0	0	0	0	0	0	0	0	0	0	0	0	0	0	0	3	0	0	0	0	0	0	1	0	0	0	0	0	0	0	0	0	0	0	0	0	0	0	0	0
Otu007184	4	0	0	0	0	0	0	4	0	0	0	0	0	0	0	0	0	0	0	0	0	0	0	0	0	0	0	0	0	0	0	0	0	0	0	0	0	0	0	0	0	0	0	0	0	0.005412	0	0	0
Otu007201	4	0	0	2	0	0	0	0	0	0	0	0	0	0	0	0	0	0	0	0	0	0	0	0	0	0	2	0	0	0	0	0	0	0	0	0	0	0	0	0	0	0.01142	0	0	0	0	0	0	0
Otu007202	4	0	0	0	0	0	0	0	4	0	0	0	0	0	0	0	0	0	0	0	0	0	0	0	0	0	0	0	0	0	0	0	0	0	0	0	0	0	0	0	0	0	0	0	0	0	0.0104	0	0
Otu007213	4	0	0	0	0	0	0	1	0	0	0	0	0	0	0	0	1	0	0	0	0	0	0	0	0	2	0	0	0	0	0	0	0	0	0	0	0	0	0	0	0	0	0	0	0	0.001353	0	0	0
Otu007255	4	0	0	0	0	0	0	0	0	0	0	0	0	0	0	0	0	0	0	0	0	0	0	0	0	0	0	0	0	0	0	0	0	0	0	4	0	0	0	0	0	0	0	0	0	0	0	0	0
Otu007261	4	0	0	0	0	0	0	4	0	0	0	0	0	0	0	0	0	0	0	0	0	0	0	0	0	0	0	0	0	0	0	0	0	0	0	0	0	0	0	0	0	0	0	0	0	0.005412	0	0	0
Otu007279	4	0	0	0	0	0	0	0	0	0	0	0	0	0	0	0	0	0	0	0	0	0	0	0	0	4	0	0	0	0	0	0	0	0	0	0	0	0	0	0	0	0	0	0	0	0	0	0	0
Otu007280	4	0	0	0	0	0	0	0	0	0	0	0	0	0	0	0	0	0	0	0	0	0	0	0	0	0	0	0	0	4	0	0	0	0	0	0	0	0	0	0	0	0	0	0	0	0	0	0	0
Otu007302	4	0	0	0	0	4	0	0	0	0	0	0	0	0	0	0	0	0	0	0	0	0	0	0	0	0	0	0	0	0	0	0	0	0	0	0	0	0	0	0	0	0	0	0.006597	0	0	0	0	0
Otu007337	4	0	0	0	0	4	0	0	0	0	0	0	0	0	0	0	0	0	0	0	0	0	0	0	0	0	0	0	0	0	0	0	0	0	0	0	0	0	0	0	0	0	0	0.006597	0	0	0	0	0
Otu007348	4	0	0	0	0	0	0	0	0	0	0	0	0	0	0	0	0	0	0	0	4	0	0	0	0	0	0	0	0	0	0	0	0	0	0	0	0	0	0	0	0	0	0	0	0	0	0	0	0
Otu007349	4	0	0	0	0	0	0	0	0	0	0	0	0	0	0	0	0	2	0	1	0	0	0	0	0	0	0	1	0	0	0	0	0	0	0	0	0	0	0	0	0	0	0	0	0	0	0	0	0
Otu007353	4	0	0	0	0	1	1	0	0	0	0	0	0	0	0	0	0	0	0	0	0	0	0	0	0	0	0	0	0	0	0	2	0	0	0	0	0	0	0	0	0	0	0	0.001649	0.006498	0	0	0	0
Otu007384	4	0	0	0	0	0	0	0	0	0	0	0	0	0	0	0	0	0	0	0	0	0	0	0	0	4	0	0	0	0	0	0	0	0	0	0	0	0	0	0	0	0	0	0	0	0	0	0	0
Otu007386	4	0	0	0	0	0	0	0	0	0	0	0	0	0	0	0	0	2	0	0	0	0	0	0	2	0	0	0	0	0	0	0	0	0	0	0	0	0	0	0	0	0	0	0	0	0	0	0	0
Otu007391	4	0	0	0	0	0	0	0	0	0	0	0	0	4	0	0	0	0	0	0	0	0	0	0	0	0	0	0	0	0	0	0	0	0	0	0	0	0	0	0	0	0	0	0	0	0	0	0	0
Otu007392	4	0	0	0	2	0	0	0	0	1	1	0	0	0	0	0	0	0	0	0	0	0	0	0	0	0	0	0	0	0	0	0	0	0	0	0	0	0	0	0	0	0	0.037672	0	0	0	0	0.009163	0.013899
Otu007399	4	0	0	0	0	0	0	0	0	0	0	0	0	4	0	0	0	0	0	0	0	0	0	0	0	0	0	0	0	0	0	0	0	0	0	0	0	0	0	0	0	0	0	0	0	0	0	0	0
Otu007420	4	0	0	0	0	0	0	0	0	0	0	0	0	0	0	0	0	0	0	0	0	0	0	0	0	0	0	4	0	0	0	0	0	0	0	0	0	0	0	0	0	0	0	0	0	0	0	0	0
Otu007434	4	0	0	0	0	0	0	0	0	0	0	0	0	0	0	0	0	0	0	0	0	0	0	0	0	1	3	0	0	0	0	0	0	0	0	0	0	0	0	0	0	0	0	0	0	0	0	0	0
Otu007437	4	0	0	0	0	0	0	0	0	0	0	0	0	0	0	0	0	0	0	0	0	0	0	0	0	0	0	0	0	0	4	0	0	0	0	0	0	0	0	0	0	0	0	0	0	0	0	0	0
Otu007466	4	0	1	0	0	0	0	2	0	0	0	0	0	0	0	0	1	0	0	0	0	0	0	0	0	0	0	0	0	0	0	0	0	0	0	0	0	0	0	0	0.010006	0	0	0	0	0.002706	0	0	0
Otu007478	4	0	0	0	0	0	0	4	0	0	0	0	0	0	0	0	0	0	0	0	0	0	0	0	0	0	0	0	0	0	0	0	0	0	0	0	0	0	0	0	0	0	0	0	0	0.005412	0	0	0
Otu007486	4	0	0	0	0	0	0	0	0	0	0	0	0	0	0	0	0	0	0	0	0	0	0	0	0	0	0	0	0	0	0	0	4	0	0	0	0	0	0	0	0	0	0	0	0	0	0	0	0
Otu007514	4	0	0	0	0	0	0	0	0	0	0	0	0	0	0	0	0	0	0	0	0	4	0	0	0	0	0	0	0	0	0	0	0	0	0	0	0	0	0	0	0	0	0	0	0	0	0	0	0
Otu007516	4	0	0	0	0	0	0	0	0	4	0	0	0	0	0	0	0	0	0	0	0	0	0	0	0	0	0	0	0	0	0	0	0	0	0	0	0	0	0	0	0	0	0	0	0	0	0	0.036654	0
Otu007525	4	0	0	1	3	0	0	0	0	0	0	0	0	0	0	0	0	0	0	0	0	0	0	0	0	0	0	0	0	0	0	0	0	0	0	0	0	0	0	0	0	0.00571	0.056508	0	0	0	0	0	0
Otu007541	4	0	0	0	0	0	0	0	0	0	0	0	0	0	0	0	0	0	0	0	0	0	0	0	0	0	0	0	0	0	4	0	0	0	0	0	0	0	0	0	0	0	0	0	0	0	0	0	0
Otu007546	4	0	0	0	0	0	0	0	0	0	0	0	0	0	0	0	0	0	0	0	0	0	0	0	4	0	0	0	0	0	0	0	0	0	0	0	0	0	0	0	0	0	0	0	0	0	0	0	0
Otu007547	4	0	0	0	0	0	0	0	0	0	0	0	0	0	0	0	0	0	0	0	0	0	0	0	0	0	0	0	0	0	0	0	0	0	0	0	4	0	0	0	0	0	0	0	0	0	0	0	0
Otu007553	4	0	0	0	0	0	0	0	0	0	0	0	0	0	0	0	0	0	0	0	0	0	0	0	0	0	2	0	0	0	2	0	0	0	0	0	0	0	0	0	0	0	0	0	0	0	0	0	0
Otu007574	4	0	0	0	0	0	2	0	0	0	0	0	1	0	0	0	0	0	0	0	0	0	0	0	0	0	0	0	0	0	0	0	0	0	0	0	0	1	0	0	0	0	0	0	0.012995	0	0	0	0
Otu007576	4	0	0	0	0	0	0	0	0	0	0	0	0	4	0	0	0	0	0	0	0	0	0	0	0	0	0	0	0	0	0	0	0	0	0	0	0	0	0	0	0	0	0	0	0	0	0	0	0
Otu007601	4	0	0	4	0	0	0	0	0	0	0	0	0	0	0	0	0	0	0	0	0	0	0	0	0	0	0	0	0	0	0	0	0	0	0	0	0	0	0	0	0	0.02284	0	0	0	0	0	0	0
Otu007645	4	0	0	0	0	0	0	0	0	0	0	0	0	0	0	0	0	0	0	0	0	0	0	0	0	2	2	0	0	0	0	0	0	0	0	0	0	0	0	0	0	0	0	0	0	0	0	0	0
Otu007654	4	0	0	0	0	0	0	3	0	0	0	1	0	0	0	0	0	0	0	0	0	0	0	0	0	0	0	0	0	0	0	0	0	0	0	0	0	0	0	0	0	0	0	0	0	0.004059	0	0	0
Otu007660	4	0	2	0	0	0	0	0	1	0	0	0	0	0	0	0	0	0	0	0	0	0	0	0	0	0	0	0	0	0	0	1	0	0	0	0	0	0	0	0	0.020012	0	0	0	0	0	0.0026	0	0
Otu007672	4	0	0	0	0	0	0	0	0	0	0	0	0	0	0	0	0	0	0	0	0	1	0	0	0	0	0	0	0	0	0	0	0	0	0	0	0	3	0	0	0	0	0	0	0	0	0	0	0
Otu007683	4	0	0	0	0	0	0	0	0	0	0	0	0	0	0	0	0	1	0	0	0	0	0	0	0	0	0	3	0	0	0	0	0	0	0	0	0	0	0	0	0	0	0	0	0	0	0	0	0
Otu007694	4	0	0	0	0	4	0	0	0	0	0	0	0	0	0	0	0	0	0	0	0	0	0	0	0	0	0	0	0	0	0	0	0	0	0	0	0	0	0	0	0	0	0	0.006597	0	0	0	0	0
Otu007696	4	0	0	0	0	0	0	0	0	0	0	0	0	0	0	0	0	0	0	0	0	0	1	0	1	2	0	0	0	0	0	0	0	0	0	0	0	0	0	0	0	0	0	0	0	0	0	0	0
Otu007716	4	0	0	0	0	0	0	0	0	0	0	0	0	0	0	0	0	0	0	0	0	0	0	0	4	0	0	0	0	0	0	0	0	0	0	0	0	0	0	0	0	0	0	0	0	0	0	0	0
Otu007724	4	0	0	0	2	0	0	0	0	0	0	0	2	0	0	0	0	0	0	0	0	0	0	0	0	0	0	0	0	0	0	0	0	0	0	0	0	0	0	0	0	0	0.037672	0	0	0	0	0	0
Otu007738	4	0	0	0	0	0	0	0	0	0	0	3	0	0	0	0	1	0	0	0	0	0	0	0	0	0	0	0	0	0	0	0	0	0	0	0	0	0	0	0	0	0	0	0	0	0	0	0	0
Otu007745	4	0	0	0	0	0	0	0	0	0	0	0	0	0	0	0	0	0	0	0	0	1	0	0	0	3	0	0	0	0	0	0	0	0	0	0	0	0	0	0	0	0	0	0	0	0	0	0	0
Otu007750	4	0	0	0	0	0	0	0	4	0	0	0	0	0	0	0	0	0	0	0	0	0	0	0	0	0	0	0	0	0	0	0	0	0	0	0	0	0	0	0	0	0	0	0	0	0	0.0104	0	0
Otu007754	4	0	0	0	0	0	0	0	0	0	0	0	0	0	0	0	0	0	0	0	0	4	0	0	0	0	0	0	0	0	0	0	0	0	0	0	0	0	0	0	0	0	0	0	0	0	0	0	0
Otu007766	4	0	0	0	0	0	0	0	0	0	0	0	0	0	1	0	0	0	3	0	0	0	0	0	0	0	0	0	0	0	0	0	0	0	0	0	0	0	0	0	0	0	0	0	0	0	0	0	0
Otu007769	4	0	0	0	0	0	0	0	0	0	0	0	0	0	0	0	0	0	0	0	0	0	0	1	0	0	0	0	0	0	0	0	0	1	0	0	1	1	0	0	0	0	0	0	0	0	0	0	0
Otu007770	4	0	0	0	0	0	0	0	0	0	0	0	0	0	0	0	0	0	0	0	0	0	0	0	0	0	0	0	0	0	0	4	0	0	0	0	0	0	0	0	0	0	0	0	0	0	0	0	0
Otu007800	4	0	0	0	0	0	0	0	0	0	0	3	0	1	0	0	0	0	0	0	0	0	0	0	0	0	0	0	0	0	0	0	0	0	0	0	0	0	0	0	0	0	0	0	0	0	0	0	0
Otu007806	4	0	0	0	0	0	0	0	0	0	0	0	0	0	0	0	0	0	0	0	0	0	0	0	4	0	0	0	0	0	0	0	0	0	0	0	0	0	0	0	0	0	0	0	0	0	0	0	0
Otu007822	4	0	0	0	0	0	0	0	0	0	0	0	0	0	0	0	0	0	0	1	0	0	0	0	0	0	0	0	0	0	0	0	0	0	0	2	0	1	0	0	0	0	0	0	0	0	0	0	0
Otu007922	4	0	0	0	0	0	0	0	0	0	0	0	0	0	0	0	0	0	0	0	0	0	0	0	0	0	0	4	0	0	0	0	0	0	0	0	0	0	0	0	0	0	0	0	0	0	0	0	0
Otu007932	4	0	0	0	0	0	0	0	0	0	0	0	0	0	0	0	0	0	0	0	0	0	0	0	0	0	0	0	0	0	0	4	0	0	0	0	0	0	0	0	0	0	0	0	0	0	0	0	0
Otu000730	3	0	0	2	0	0	0	1	0	0	0	0	0	0	0	0	0	0	0	0	0	0	0	0	0	0	0	0	0	0	0	0	0	0	0	0	0	0	0	0	0	0.01142	0	0	0	0.001353	0	0	0
Otu000842	3	0	0	0	0	0	0	0	0	0	0	0	0	0	0	0	0	0	0	0	0	0	0	0	2	1	0	0	0	0	0	0	0	0	0	0	0	0	0	0	0	0	0	0	0	0	0	0	0
Otu000907	3	0	0	0	0	0	0	0	0	0	0	0	0	0	0	0	0	1	0	0	0	0	0	0	0	0	0	0	0	0	0	0	0	1	0	0	0	1	0	0	0	0	0	0	0	0	0	0	0
Otu000992	3	0	0	1	0	0	0	0	0	0	0	0	0	0	0	0	0	0	0	0	0	0	0	0	0	0	0	0	0	0	0	2	0	0	0	0	0	0	0	0	0	0.00571	0	0	0	0	0	0	0
Otu001086	3	0	0	0	0	0	0	0	0	0	1	0	0	0	0	0	0	0	0	0	1	0	0	0	0	1	0	0	0	0	0	0	0	0	0	0	0	0	0	0	0	0	0	0	0	0	0	0	0.013899
Otu001282	3	0	0	0	0	0	0	0	0	0	0	0	0	0	0	0	0	0	0	0	0	0	0	0	1	1	0	0	0	0	0	1	0	0	0	0	0	0	0	0	0	0	0	0	0	0	0	0	0
Otu001287	3	0	0	0	0	0	0	0	0	0	0	0	0	0	0	0	0	0	0	0	0	0	0	0	0	0	0	0	0	0	0	0	2	1	0	0	0	0	0	0	0	0	0	0	0	0	0	0	0
Otu001342	3	0	0	0	0	0	0	0	0	0	0	0	0	0	0	0	1	0	0	1	0	0	0	0	0	1	0	0	0	0	0	0	0	0	0	0	0	0	0	0	0	0	0	0	0	0	0	0	0
Otu001397	3	0	1	0	0	0	0	0	1	0	0	0	0	0	0	0	0	0	0	0	0	0	0	0	1	0	0	0	0	0	0	0	0	0	0	0	0	0	0	0	0.010006	0	0	0	0	0	0.0026	0	0
Otu001486	3	0	2	0	0	0	0	0	0	0	0	0	0	0	0	0	0	0	0	0	0	0	0	0	1	0	0	0	0	0	0	0	0	0	0	0	0	0	0	0	0.020012	0	0	0	0	0	0	0	0
Otu001540	3	0	0	0	0	0	0	0	0	0	0	1	0	0	0	0	0	0	0	0	0	0	0	0	0	0	0	0	0	0	2	0	0	0	0	0	0	0	0	0	0	0	0	0	0	0	0	0	0
Otu001543	3	0	0	0	0	0	0	0	0	0	0	0	0	0	0	0	0	0	0	0	0	0	0	0	1	0	0	2	0	0	0	0	0	0	0	0	0	0	0	0	0	0	0	0	0	0	0	0	0
Otu001616	3	0	0	0	0	0	0	0	0	0	0	0	0	0	0	0	0	0	0	0	0	0	0	0	1	0	0	0	0	0	0	0	2	0	0	0	0	0	0	0	0	0	0	0	0	0	0	0	0
Otu001627	3	0	0	0	0	0	0	0	0	0	0	0	0	0	0	0	0	0	0	0	0	0	0	0	0	2	0	0	0	0	0	1	0	0	0	0	0	0	0	0	0	0	0	0	0	0	0	0	0
Otu001806	3	0	0	0	0	0	0	0	0	0	0	0	0	0	0	0	1	2	0	0	0	0	0	0	0	0	0	0	0	0	0	0	0	0	0	0	0	0	0	0	0	0	0	0	0	0	0	0	0
Otu001808	3	0	0	0	1	0	0	0	0	0	0	0	0	0	0	0	0	0	0	0	0	0	0	0	1	0	0	0	0	0	0	1	0	0	0	0	0	0	0	0	0	0	0.018836	0	0	0	0	0	0
Otu001935	3	0	0	0	0	0	0	0	0	0	0	0	0	0	0	0	0	0	0	0	0	0	0	0	0	0	0	0	0	1	0	2	0	0	0	0	0	0	0	0	0	0	0	0	0	0	0	0	0
Otu001955	3	0	0	0	0	0	0	0	0	0	0	1	0	0	0	0	0	0	0	0	1	0	0	0	1	0	0	0	0	0	0	0	0	0	0	0	0	0	0	0	0	0	0	0	0	0	0	0	0
Otu002016	3	0	0	0	0	0	0	0	0	0	0	0	0	0	0	0	0	0	0	0	2	0	0	0	1	0	0	0	0	0	0	0	0	0	0	0	0	0	0	0	0	0	0	0	0	0	0	0	0
Otu002032	3	0	0	0	0	3	0	0	0	0	0	0	0	0	0	0	0	0	0	0	0	0	0	0	0	0	0	0	0	0	0	0	0	0	0	0	0	0	0	0	0	0	0	0.004948	0	0	0	0	0
Otu002074	3	0	0	0	0	0	0	0	0	0	0	0	0	0	0	0	0	0	0	0	0	0	0	3	0	0	0	0	0	0	0	0	0	0	0	0	0	0	0	0	0	0	0	0	0	0	0	0	0
Otu002097	3	0	0	0	0	0	0	0	0	0	0	0	0	0	1	0	0	0	0	0	0	0	0	0	0	1	0	0	0	0	0	1	0	0	0	0	0	0	0	0	0	0	0	0	0	0	0	0	0
Otu002314	3	0	0	0	0	0	0	0	0	0	0	0	0	0	0	0	0	0	0	0	0	0	0	0	0	0	0	0	0	0	0	1	0	0	0	0	0	2	0	0	0	0	0	0	0	0	0	0	0
Otu002348	3	0	0	0	0	0	0	0	0	0	0	0	0	1	0	0	0	0	0	0	0	0	0	0	0	0	0	0	0	0	0	0	2	0	0	0	0	0	0	0	0	0	0	0	0	0	0	0	0
Otu002418	3	0	0	0	0	0	0	0	0	0	0	0	0	0	0	0	0	0	0	0	0	0	1	0	0	1	0	1	0	0	0	0	0	0	0	0	0	0	0	0	0	0	0	0	0	0	0	0	0
Otu002427	3	0	0	0	0	0	0	0	0	0	0	0	0	0	0	0	0	0	0	0	0	0	0	0	2	1	0	0	0	0	0	0	0	0	0	0	0	0	0	0	0	0	0	0	0	0	0	0	0
Otu002433	3	0	0	0	0	0	0	0	0	2	0	0	0	0	0	0	0	0	0	0	0	0	0	0	0	0	0	0	0	0	1	0	0	0	0	0	0	0	0	0	0	0	0	0	0	0	0	0.018327	0
Otu002565	3	0	0	0	0	0	0	0	0	0	0	0	0	0	0	0	0	0	0	0	0	0	0	0	0	1	0	2	0	0	0	0	0	0	0	0	0	0	0	0	0	0	0	0	0	0	0	0	0
Otu002587	3	0	0	0	0	0	0	0	0	0	0	1	0	0	0	0	0	0	0	0	1	0	0	0	0	0	0	0	0	0	1	0	0	0	0	0	0	0	0	0	0	0	0	0	0	0	0	0	0
Otu002698	3	0	0	0	0	0	0	0	0	0	0	0	0	0	0	0	0	0	0	0	0	0	0	0	1	0	0	2	0	0	0	0	0	0	0	0	0	0	0	0	0	0	0	0	0	0	0	0	0
Otu003036	3	0	0	0	1	0	0	0	0	0	0	0	0	0	0	0	0	0	1	0	0	0	0	0	0	0	0	1	0	0	0	0	0	0	0	0	0	0	0	0	0	0	0.018836	0	0	0	0	0	0
Otu003047	3	0	0	0	0	0	0	0	0	0	0	0	1	0	0	0	0	0	0	1	0	0	0	0	0	0	0	1	0	0	0	0	0	0	0	0	0	0	0	0	0	0	0	0	0	0	0	0	0
Otu003127	3	0	0	0	0	0	0	0	0	0	1	0	0	0	0	0	0	0	1	0	0	0	1	0	0	0	0	0	0	0	0	0	0	0	0	0	0	0	0	0	0	0	0	0	0	0	0	0	0.013899
Otu003130	3	0	0	0	0	0	0	0	0	0	0	0	1	0	0	0	0	0	0	0	0	0	0	0	0	0	0	0	0	0	0	0	0	2	0	0	0	0	0	0	0	0	0	0	0	0	0	0	0
Otu003305	3	0	0	0	0	0	0	0	0	0	0	0	0	0	0	0	0	0	0	0	0	0	0	0	2	0	0	0	0	0	1	0	0	0	0	0	0	0	0	0	0	0	0	0	0	0	0	0	0
Otu003327	3	0	0	0	0	0	2	0	0	0	0	0	0	0	0	0	0	0	0	0	0	0	0	0	0	0	0	0	0	0	1	0	0	0	0	0	0	0	0	0	0	0	0	0	0.012995	0	0	0	0
Otu003579	3	0	0	0	0	0	0	0	0	0	0	0	0	0	0	0	0	0	3	0	0	0	0	0	0	0	0	0	0	0	0	0	0	0	0	0	0	0	0	0	0	0	0	0	0	0	0	0	0
Otu003642	3	0	0	0	0	0	0	0	0	0	0	0	0	0	0	0	0	3	0	0	0	0	0	0	0	0	0	0	0	0	0	0	0	0	0	0	0	0	0	0	0	0	0	0	0	0	0	0	0
Otu003805	3	0	0	0	0	0	0	0	0	0	0	2	0	0	0	0	0	0	0	0	0	0	0	0	0	0	0	0	1	0	0	0	0	0	0	0	0	0	0	0	0	0	0	0	0	0	0	0	0
Otu003957	3	0	0	0	0	0	0	0	0	0	0	0	0	0	0	0	0	0	0	0	0	0	0	0	0	0	0	0	0	0	0	0	0	0	0	0	0	3	0	0	0	0	0	0	0	0	0	0	0
Otu004273	3	0	0	0	0	0	0	0	0	0	0	0	0	0	0	0	0	0	0	0	1	0	2	0	0	0	0	0	0	0	0	0	0	0	0	0	0	0	0	0	0	0	0	0	0	0	0	0	0
Otu004324	3	0	0	0	0	0	0	0	0	0	0	0	0	0	0	0	0	0	0	0	0	0	0	0	0	0	0	3	0	0	0	0	0	0	0	0	0	0	0	0	0	0	0	0	0	0	0	0	0
Otu004400	3	0	0	0	0	0	0	0	0	0	0	0	0	0	0	0	0	0	0	0	0	0	1	0	0	1	0	0	0	0	1	0	0	0	0	0	0	0	0	0	0	0	0	0	0	0	0	0	0
Otu004430	3	0	1	0	2	0	0	0	0	0	0	0	0	0	0	0	0	0	0	0	0	0	0	0	0	0	0	0	0	0	0	0	0	0	0	0	0	0	0	0	0.010006	0	0.037672	0	0	0	0	0	0
Otu004500	3	0	0	0	0	0	0	0	0	0	0	0	0	0	0	0	0	0	0	0	0	0	3	0	0	0	0	0	0	0	0	0	0	0	0	0	0	0	0	0	0	0	0	0	0	0	0	0	0
Otu004867	3	0	0	0	0	3	0	0	0	0	0	0	0	0	0	0	0	0	0	0	0	0	0	0	0	0	0	0	0	0	0	0	0	0	0	0	0	0	0	0	0	0	0	0.004948	0	0	0	0	0
Otu004883	3	0	0	0	0	0	0	0	0	0	0	0	0	2	0	0	0	0	0	0	0	0	1	0	0	0	0	0	0	0	0	0	0	0	0	0	0	0	0	0	0	0	0	0	0	0	0	0	0
Otu005180	3	0	0	0	0	0	1	0	0	0	0	0	0	0	0	0	0	0	0	2	0	0	0	0	0	0	0	0	0	0	0	0	0	0	0	0	0	0	0	0	0	0	0	0	0.006498	0	0	0	0
Otu005446	3	0	0	0	0	0	0	0	0	0	0	0	0	0	2	0	0	0	0	0	0	0	0	0	0	0	0	0	0	0	0	0	1	0	0	0	0	0	0	0	0	0	0	0	0	0	0	0	0
Otu005551	3	0	0	0	0	2	0	0	0	0	0	0	0	0	0	0	1	0	0	0	0	0	0	0	0	0	0	0	0	0	0	0	0	0	0	0	0	0	0	0	0	0	0	0.003298	0	0	0	0	0
Otu005628	3	0	0	0	0	0	1	0	0	0	1	1	0	0	0	0	0	0	0	0	0	0	0	0	0	0	0	0	0	0	0	0	0	0	0	0	0	0	0	0	0	0	0	0	0.006498	0	0	0	0.013899
Otu005778	3	0	0	0	0	0	0	0	0	0	0	0	0	0	0	0	0	0	0	2	0	0	0	0	0	0	0	0	1	0	0	0	0	0	0	0	0	0	0	0	0	0	0	0	0	0	0	0	0
Otu005893	3	0	0	0	0	0	0	0	0	0	0	0	0	0	0	0	0	0	0	1	0	2	0	0	0	0	0	0	0	0	0	0	0	0	0	0	0	0	0	0	0	0	0	0	0	0	0	0	0
Otu006022	3	0	0	0	0	0	0	0	0	1	0	0	0	0	0	0	0	1	0	0	0	0	0	0	0	0	0	1	0	0	0	0	0	0	0	0	0	0	0	0	0	0	0	0	0	0	0	0.009163	0
Otu006077	3	0	0	0	0	0	0	0	0	0	0	0	0	0	0	0	0	0	0	1	0	1	1	0	0	0	0	0	0	0	0	0	0	0	0	0	0	0	0	0	0	0	0	0	0	0	0	0	0
Otu006106	3	0	0	0	0	0	0	0	0	0	0	0	0	0	0	0	0	0	0	2	0	0	1	0	0	0	0	0	0	0	0	0	0	0	0	0	0	0	0	0	0	0	0	0	0	0	0	0	0
Otu006198	3	0	0	0	0	0	0	0	0	0	0	0	0	0	0	0	0	0	0	0	0	0	0	0	3	0	0	0	0	0	0	0	0	0	0	0	0	0	0	0	0	0	0	0	0	0	0	0	0
Otu006253	3	0	0	0	0	0	0	0	0	0	0	0	0	0	0	0	0	3	0	0	0	0	0	0	0	0	0	0	0	0	0	0	0	0	0	0	0	0	0	0	0	0	0	0	0	0	0	0	0
Otu006281	3	0	0	0	0	0	0	0	0	0	0	0	0	0	0	0	0	0	3	0	0	0	0	0	0	0	0	0	0	0	0	0	0	0	0	0	0	0	0	0	0	0	0	0	0	0	0	0	0
Otu006373	3	0	0	0	0	0	0	0	0	0	0	0	2	0	0	0	0	0	0	0	0	0	0	0	0	0	0	0	0	0	0	1	0	0	0	0	0	0	0	0	0	0	0	0	0	0	0	0	0
Otu006376	3	0	0	0	0	0	0	0	0	0	0	0	0	0	0	0	0	0	0	1	0	2	0	0	0	0	0	0	0	0	0	0	0	0	0	0	0	0	0	0	0	0	0	0	0	0	0	0	0
Otu006505	3	0	0	0	0	2	0	0	0	0	0	0	0	0	0	0	1	0	0	0	0	0	0	0	0	0	0	0	0	0	0	0	0	0	0	0	0	0	0	0	0	0	0	0.003298	0	0	0	0	0
Otu006568	3	0	0	0	0	0	0	0	0	0	0	0	0	0	0	0	0	0	0	0	0	0	3	0	0	0	0	0	0	0	0	0	0	0	0	0	0	0	0	0	0	0	0	0	0	0	0	0	0
Otu006692	3	0	0	0	0	0	0	0	0	0	0	0	0	0	0	0	0	0	0	0	0	0	3	0	0	0	0	0	0	0	0	0	0	0	0	0	0	0	0	0	0	0	0	0	0	0	0	0	0
Otu006808	3	0	0	0	0	0	0	0	0	0	0	0	0	0	2	0	0	0	0	1	0	0	0	0	0	0	0	0	0	0	0	0	0	0	0	0	0	0	0	0	0	0	0	0	0	0	0	0	0
Otu006994	3	0	0	0	0	0	0	0	0	0	0	0	0	0	0	0	0	0	3	0	0	0	0	0	0	0	0	0	0	0	0	0	0	0	0	0	0	0	0	0	0	0	0	0	0	0	0	0	0
Otu007054	3	0	0	0	0	0	0	0	0	0	0	0	0	0	0	0	0	0	0	0	0	0	3	0	0	0	0	0	0	0	0	0	0	0	0	0	0	0	0	0	0	0	0	0	0	0	0	0	0
Otu007332	3	0	0	1	1	0	0	0	0	0	0	0	0	0	0	0	0	1	0	0	0	0	0	0	0	0	0	0	0	0	0	0	0	0	0	0	0	0	0	0	0	0.00571	0.018836	0	0	0	0	0	0
Otu007404	3	0	0	0	0	0	0	0	0	0	0	0	0	0	0	0	0	0	0	0	0	0	0	0	3	0	0	0	0	0	0	0	0	0	0	0	0	0	0	0	0	0	0	0	0	0	0	0	0
Otu007427	3	1	0	0	1	0	0	0	0	1	0	0	0	0	0	0	0	0	0	0	0	0	0	0	0	0	0	0	0	0	0	0	0	0	0	0	0	0	0	0.001783	0	0	0.018836	0	0	0	0	0.009163	0
Otu007505	3	0	0	0	0	0	0	0	0	0	0	0	0	0	0	0	0	0	0	3	0	0	0	0	0	0	0	0	0	0	0	0	0	0	0	0	0	0	0	0	0	0	0	0	0	0	0	0	0
Otu007577	3	0	0	0	1	0	0	1	0	0	0	0	0	0	0	1	0	0	0	0	0	0	0	0	0	0	0	0	0	0	0	0	0	0	0	0	0	0	0	0	0	0	0.018836	0	0	0.001353	0	0	0
Otu007587	3	0	0	0	0	0	0	1	0	0	0	0	0	0	0	0	0	0	0	0	0	0	0	0	0	0	0	0	0	0	0	0	0	0	0	0	0	2	0	0	0	0	0	0	0	0.001353	0	0	0
Otu007856	3	0	0	0	0	0	0	0	0	0	0	0	0	0	0	0	0	0	0	0	0	0	0	0	0	0	2	1	0	0	0	0	0	0	0	0	0	0	0	0	0	0	0	0	0	0	0	0	0
Otu007875	3	0	1	0	0	0	0	0	0	0	0	0	0	0	0	0	0	0	0	0	0	0	0	0	0	0	0	0	0	2	0	0	0	0	0	0	0	0	0	0	0.010006	0	0	0	0	0	0	0	0
Otu007878	3	0	0	0	0	0	0	0	0	0	0	0	0	0	0	0	0	0	0	0	0	1	2	0	0	0	0	0	0	0	0	0	0	0	0	0	0	0	0	0	0	0	0	0	0	0	0	0	0
Otu007879	3	0	0	0	0	0	0	0	0	0	0	0	0	0	0	0	0	0	0	0	0	0	0	0	0	0	0	0	0	3	0	0	0	0	0	0	0	0	0	0	0	0	0	0	0	0	0	0	0
Otu007891	3	0	0	0	0	0	0	0	0	0	0	0	3	0	0	0	0	0	0	0	0	0	0	0	0	0	0	0	0	0	0	0	0	0	0	0	0	0	0	0	0	0	0	0	0	0	0	0	0
Otu007904	3	0	0	0	0	0	0	0	0	0	0	0	0	0	0	0	0	0	0	0	0	0	0	1	0	0	0	0	0	0	0	0	1	0	0	0	0	0	1	0	0	0	0	0	0	0	0	0	0
Otu007912	3	0	0	0	0	0	0	0	1	0	0	0	0	2	0	0	0	0	0	0	0	0	0	0	0	0	0	0	0	0	0	0	0	0	0	0	0	0	0	0	0	0	0	0	0	0	0.0026	0	0
Otu007936	3	0	0	0	0	0	0	0	0	0	0	0	0	0	2	0	0	0	0	0	0	1	0	0	0	0	0	0	0	0	0	0	0	0	0	0	0	0	0	0	0	0	0	0	0	0	0	0	0
Otu007952	3	0	0	0	0	0	0	0	0	0	0	0	0	0	0	0	0	0	0	0	3	0	0	0	0	0	0	0	0	0	0	0	0	0	0	0	0	0	0	0	0	0	0	0	0	0	0	0	0
Otu007954	3	0	0	0	0	0	1	1	0	0	0	0	0	0	0	1	0	0	0	0	0	0	0	0	0	0	0	0	0	0	0	0	0	0	0	0	0	0	0	0	0	0	0	0	0.006498	0.001353	0	0	0
Otu007955	3	0	0	0	0	0	0	0	0	0	0	0	0	3	0	0	0	0	0	0	0	0	0	0	0	0	0	0	0	0	0	0	0	0	0	0	0	0	0	0	0	0	0	0	0	0	0	0	0
Otu007979	3	0	0	0	0	0	0	0	0	0	0	0	0	0	0	0	0	0	0	0	0	0	0	0	0	0	0	0	3	0	0	0	0	0	0	0	0	0	0	0	0	0	0	0	0	0	0	0	0
Otu007980	3	0	0	0	0	0	0	0	0	0	0	0	0	0	3	0	0	0	0	0	0	0	0	0	0	0	0	0	0	0	0	0	0	0	0	0	0	0	0	0	0	0	0	0	0	0	0	0	0
Otu007981	3	0	0	0	0	0	0	0	0	0	3	0	0	0	0	0	0	0	0	0	0	0	0	0	0	0	0	0	0	0	0	0	0	0	0	0	0	0	0	0	0	0	0	0	0	0	0	0	0.041696
Otu007982	3	0	0	0	0	0	0	0	1	0	0	1	1	0	0	0	0	0	0	0	0	0	0	0	0	0	0	0	0	0	0	0	0	0	0	0	0	0	0	0	0	0	0	0	0	0	0.0026	0	0
Otu007991	3	0	0	0	0	0	0	0	0	0	0	0	2	0	0	1	0	0	0	0	0	0	0	0	0	0	0	0	0	0	0	0	0	0	0	0	0	0	0	0	0	0	0	0	0	0	0	0	0
Otu007992	3	0	0	0	0	0	0	0	0	0	0	0	0	0	0	0	0	0	0	0	0	1	0	0	0	0	0	0	0	0	0	0	0	0	0	0	0	2	0	0	0	0	0	0	0	0	0	0	0
Otu008000	3	0	0	0	0	0	0	0	0	0	0	0	0	0	0	0	0	0	0	0	0	0	0	0	3	0	0	0	0	0	0	0	0	0	0	0	0	0	0	0	0	0	0	0	0	0	0	0	0
Otu008008	3	0	0	0	0	0	0	0	0	0	0	0	0	0	0	0	0	3	0	0	0	0	0	0	0	0	0	0	0	0	0	0	0	0	0	0	0	0	0	0	0	0	0	0	0	0	0	0	0
Otu008017	3	0	0	0	0	0	0	0	0	0	0	0	0	0	0	0	0	2	0	0	0	0	0	0	0	0	0	0	0	0	0	0	1	0	0	0	0	0	0	0	0	0	0	0	0	0	0	0	0
Otu008025	3	0	0	0	0	0	0	0	0	0	0	0	0	0	0	0	0	0	0	0	0	0	0	0	0	0	0	3	0	0	0	0	0	0	0	0	0	0	0	0	0	0	0	0	0	0	0	0	0
Otu008037	3	0	0	0	0	0	0	0	0	0	0	0	0	0	0	0	3	0	0	0	0	0	0	0	0	0	0	0	0	0	0	0	0	0	0	0	0	0	0	0	0	0	0	0	0	0	0	0	0
Otu008044	3	0	0	0	0	0	0	0	0	0	0	0	0	0	0	0	0	0	0	0	0	3	0	0	0	0	0	0	0	0	0	0	0	0	0	0	0	0	0	0	0	0	0	0	0	0	0	0	0
Otu008084	3	0	0	0	0	0	0	0	0	0	0	0	0	0	0	0	0	0	0	1	0	1	0	0	0	0	0	0	1	0	0	0	0	0	0	0	0	0	0	0	0	0	0	0	0	0	0	0	0
Otu008095	3	0	0	0	0	0	0	0	0	0	0	0	0	0	0	0	0	0	0	0	0	0	0	0	0	0	0	3	0	0	0	0	0	0	0	0	0	0	0	0	0	0	0	0	0	0	0	0	0
Otu008108	3	0	0	0	0	1	0	0	0	0	0	0	0	0	0	0	0	0	0	0	0	0	0	0	0	0	0	0	0	0	0	0	0	0	0	0	0	2	0	0	0	0	0	0.001649	0	0	0	0	0
Otu008121	3	0	0	0	0	0	0	0	0	0	0	0	0	0	0	0	0	0	0	0	0	0	0	0	0	1	0	2	0	0	0	0	0	0	0	0	0	0	0	0	0	0	0	0	0	0	0	0	0
Otu008130	3	0	0	0	0	0	0	0	0	0	0	0	0	0	0	0	0	2	0	0	0	0	0	0	0	0	0	0	0	0	0	1	0	0	0	0	0	0	0	0	0	0	0	0	0	0	0	0	0
Otu008175	3	0	0	0	0	0	0	0	0	0	0	0	0	0	0	0	0	2	0	0	0	0	0	0	0	0	0	1	0	0	0	0	0	0	0	0	0	0	0	0	0	0	0	0	0	0	0	0	0
Otu008178	3	0	0	0	0	0	0	0	0	0	0	0	0	3	0	0	0	0	0	0	0	0	0	0	0	0	0	0	0	0	0	0	0	0	0	0	0	0	0	0	0	0	0	0	0	0	0	0	0
Otu008180	3	0	0	0	0	0	0	0	0	0	0	0	3	0	0	0	0	0	0	0	0	0	0	0	0	0	0	0	0	0	0	0	0	0	0	0	0	0	0	0	0	0	0	0	0	0	0	0	0
Otu008223	3	0	0	0	0	0	3	0	0	0	0	0	0	0	0	0	0	0	0	0	0	0	0	0	0	0	0	0	0	0	0	0	0	0	0	0	0	0	0	0	0	0	0	0	0.019493	0	0	0	0
Otu008229	3	0	0	0	0	0	0	0	0	0	0	0	0	3	0	0	0	0	0	0	0	0	0	0	0	0	0	0	0	0	0	0	0	0	0	0	0	0	0	0	0	0	0	0	0	0	0	0	0
Otu008242	3	0	0	0	0	0	0	0	0	0	0	0	0	0	0	0	0	0	0	0	0	0	0	0	0	0	0	0	0	0	0	0	0	0	2	0	0	0	1	0	0	0	0	0	0	0	0	0	0
Otu008268	3	0	0	0	0	0	0	0	0	0	0	0	0	0	0	0	0	0	0	0	0	0	0	0	0	0	0	0	0	0	0	0	3	0	0	0	0	0	0	0	0	0	0	0	0	0	0	0	0
Otu008303	3	0	0	0	0	0	0	0	0	0	0	0	0	0	0	0	0	0	0	0	0	0	0	0	0	0	0	0	0	0	1	0	0	0	0	0	0	1	1	0	0	0	0	0	0	0	0	0	0
Otu008308	3	0	0	0	0	0	0	0	0	0	0	0	0	0	0	0	0	0	0	0	0	0	0	0	0	0	0	3	0	0	0	0	0	0	0	0	0	0	0	0	0	0	0	0	0	0	0	0	0
Otu008323	3	0	0	0	0	0	0	0	0	0	0	0	0	0	0	0	0	0	0	0	0	0	0	0	0	0	3	0	0	0	0	0	0	0	0	0	0	0	0	0	0	0	0	0	0	0	0	0	0
Otu008325	3	0	0	0	1	0	0	0	0	0	0	0	0	0	0	0	0	0	0	0	0	0	0	0	2	0	0	0	0	0	0	0	0	0	0	0	0	0	0	0	0	0	0.018836	0	0	0	0	0	0
Otu008327	3	0	0	0	0	0	0	0	0	0	0	0	0	0	0	0	0	0	0	0	0	0	0	0	0	0	0	0	0	0	0	0	3	0	0	0	0	0	0	0	0	0	0	0	0	0	0	0	0
Otu008341	3	0	0	0	0	0	0	0	0	0	0	0	0	0	0	0	0	0	1	0	0	0	0	0	0	0	0	0	0	0	0	0	0	1	0	0	0	1	0	0	0	0	0	0	0	0	0	0	0
Otu008371	3	0	0	0	0	0	0	1	0	0	0	0	0	0	1	0	0	0	0	0	0	0	0	0	0	0	0	0	0	0	0	1	0	0	0	0	0	0	0	0	0	0	0	0	0	0.001353	0	0	0
Otu008385	3	1	0	0	0	0	0	0	0	0	0	0	0	0	2	0	0	0	0	0	0	0	0	0	0	0	0	0	0	0	0	0	0	0	0	0	0	0	0	0.001783	0	0	0	0	0	0	0	0	0
Otu008390	3	0	0	3	0	0	0	0	0	0	0	0	0	0	0	0	0	0	0	0	0	0	0	0	0	0	0	0	0	0	0	0	0	0	0	0	0	0	0	0	0	0.01713	0	0	0	0	0	0	0
Otu008399	3	0	0	2	0	0	0	0	0	0	1	0	0	0	0	0	0	0	0	0	0	0	0	0	0	0	0	0	0	0	0	0	0	0	0	0	0	0	0	0	0	0.01142	0	0	0	0	0	0	0.013899
Otu008423	3	0	0	0	0	0	0	0	3	0	0	0	0	0	0	0	0	0	0	0	0	0	0	0	0	0	0	0	0	0	0	0	0	0	0	0	0	0	0	0	0	0	0	0	0	0	0.0078	0	0
Otu008425	3	0	0	0	0	0	0	0	0	0	0	0	0	0	0	0	0	0	0	0	0	0	0	0	0	0	0	0	0	0	0	0	0	0	0	0	3	0	0	0	0	0	0	0	0	0	0	0	0
Otu008449	3	0	0	0	0	0	0	0	0	0	0	0	0	0	0	0	0	0	0	0	0	0	0	3	0	0	0	0	0	0	0	0	0	0	0	0	0	0	0	0	0	0	0	0	0	0	0	0	0
Otu008461	3	2	0	1	0	0	0	0	0	0	0	0	0	0	0	0	0	0	0	0	0	0	0	0	0	0	0	0	0	0	0	0	0	0	0	0	0	0	0	0.003565	0	0.00571	0	0	0	0	0	0	0
Otu008469	3	0	0	0	0	0	0	0	0	0	0	0	0	0	0	0	0	0	0	0	0	0	0	3	0	0	0	0	0	0	0	0	0	0	0	0	0	0	0	0	0	0	0	0	0	0	0	0	0
Otu008479	3	0	0	0	0	0	0	0	0	0	0	0	0	0	0	0	0	1	0	0	0	0	0	0	0	0	0	2	0	0	0	0	0	0	0	0	0	0	0	0	0	0	0	0	0	0	0	0	0
Otu008481	3	0	0	0	0	0	0	0	0	0	0	0	0	0	0	0	0	0	0	0	0	0	0	0	0	0	0	0	0	0	0	3	0	0	0	0	0	0	0	0	0	0	0	0	0	0	0	0	0
Otu008487	3	0	0	0	0	0	0	0	0	0	0	0	0	0	0	0	0	0	0	0	0	0	0	0	0	0	0	0	0	0	1	0	0	0	0	0	0	2	0	0	0	0	0	0	0	0	0	0	0
Otu008497	3	0	0	0	0	0	0	0	0	0	0	0	0	0	0	0	0	3	0	0	0	0	0	0	0	0	0	0	0	0	0	0	0	0	0	0	0	0	0	0	0	0	0	0	0	0	0	0	0
Otu008511	3	0	0	0	0	0	0	0	0	0	0	0	3	0	0	0	0	0	0	0	0	0	0	0	0	0	0	0	0	0	0	0	0	0	0	0	0	0	0	0	0	0	0	0	0	0	0	0	0
Otu008513	3	0	0	0	0	0	0	0	0	0	0	0	0	0	0	0	0	0	0	0	0	0	0	0	0	0	0	3	0	0	0	0	0	0	0	0	0	0	0	0	0	0	0	0	0	0	0	0	0
Otu008538	3	0	0	0	0	0	0	0	0	0	0	0	0	0	0	0	0	0	0	0	0	0	0	0	0	0	0	2	0	0	1	0	0	0	0	0	0	0	0	0	0	0	0	0	0	0	0	0	0
Otu008546	3	0	0	1	0	0	0	0	0	0	0	0	0	0	0	0	0	0	0	0	0	0	0	0	0	0	0	0	0	0	0	0	2	0	0	0	0	0	0	0	0	0.00571	0	0	0	0	0	0	0
Otu008561	3	0	0	0	0	0	0	0	0	0	0	0	0	0	0	0	0	0	0	0	0	0	0	0	0	0	0	0	0	0	0	0	3	0	0	0	0	0	0	0	0	0	0	0	0	0	0	0	0
Otu008565	3	0	0	0	0	0	0	0	0	0	0	0	0	0	0	0	0	0	0	0	0	0	0	0	0	0	0	0	0	3	0	0	0	0	0	0	0	0	0	0	0	0	0	0	0	0	0	0	0
Otu008570	3	0	0	0	0	0	0	0	0	0	0	0	0	0	0	0	0	0	0	0	0	0	0	0	0	3	0	0	0	0	0	0	0	0	0	0	0	0	0	0	0	0	0	0	0	0	0	0	0
Otu008578	3	0	0	0	0	0	0	2	0	0	0	0	1	0	0	0	0	0	0	0	0	0	0	0	0	0	0	0	0	0	0	0	0	0	0	0	0	0	0	0	0	0	0	0	0	0.002706	0	0	0
Otu008581	3	0	0	0	0	0	2	0	0	0	0	0	1	0	0	0	0	0	0	0	0	0	0	0	0	0	0	0	0	0	0	0	0	0	0	0	0	0	0	0	0	0	0	0	0.012995	0	0	0	0
Otu008583	3	0	0	0	0	0	0	0	0	0	0	0	0	0	0	0	0	0	0	0	0	0	0	0	0	0	0	3	0	0	0	0	0	0	0	0	0	0	0	0	0	0	0	0	0	0	0	0	0
Otu008584	3	0	0	0	0	0	0	0	0	0	0	0	0	0	0	0	0	0	0	0	0	0	0	0	0	0	0	0	0	0	0	0	0	2	0	0	0	0	1	0	0	0	0	0	0	0	0	0	0
Otu008597	3	0	0	0	0	0	0	0	0	0	0	2	0	0	0	0	1	0	0	0	0	0	0	0	0	0	0	0	0	0	0	0	0	0	0	0	0	0	0	0	0	0	0	0	0	0	0	0	0
Otu008619	3	0	0	3	0	0	0	0	0	0	0	0	0	0	0	0	0	0	0	0	0	0	0	0	0	0	0	0	0	0	0	0	0	0	0	0	0	0	0	0	0	0.01713	0	0	0	0	0	0	0
Otu008626	3	0	0	0	0	0	0	0	0	0	0	0	0	0	0	0	0	0	0	0	0	0	0	0	0	0	0	0	0	0	3	0	0	0	0	0	0	0	0	0	0	0	0	0	0	0	0	0	0
Otu008634	3	0	2	0	0	0	0	0	0	0	0	1	0	0	0	0	0	0	0	0	0	0	0	0	0	0	0	0	0	0	0	0	0	0	0	0	0	0	0	0	0.020012	0	0	0	0	0	0	0	0
Otu008668	3	0	0	0	0	0	2	0	0	0	1	0	0	0	0	0	0	0	0	0	0	0	0	0	0	0	0	0	0	0	0	0	0	0	0	0	0	0	0	0	0	0	0	0	0.012995	0	0	0	0.013899
Otu008669	3	0	0	0	0	0	0	0	0	0	0	0	0	0	0	0	0	0	0	0	0	0	0	0	3	0	0	0	0	0	0	0	0	0	0	0	0	0	0	0	0	0	0	0	0	0	0	0	0
Otu008720	3	0	0	0	0	0	0	0	0	0	0	0	0	0	0	0	0	0	0	0	0	0	0	0	0	0	0	0	0	0	1	2	0	0	0	0	0	0	0	0	0	0	0	0	0	0	0	0	0
Otu008721	3	0	0	0	0	0	0	0	0	0	0	0	0	0	0	0	0	0	0	0	0	0	0	0	0	0	0	0	0	0	0	0	0	3	0	0	0	0	0	0	0	0	0	0	0	0	0	0	0
Otu008722	3	0	0	0	0	0	0	0	0	0	0	0	0	0	0	0	0	0	0	0	0	0	0	0	0	0	0	0	0	0	1	0	0	0	0	0	0	2	0	0	0	0	0	0	0	0	0	0	0
Otu008741	3	0	0	0	0	0	0	0	0	0	0	0	0	0	0	0	0	0	0	0	0	0	0	0	0	0	0	0	0	0	3	0	0	0	0	0	0	0	0	0	0	0	0	0	0	0	0	0	0
Otu008761	3	0	0	0	0	0	0	0	0	0	0	0	0	0	0	0	0	0	0	0	3	0	0	0	0	0	0	0	0	0	0	0	0	0	0	0	0	0	0	0	0	0	0	0	0	0	0	0	0
Otu008764	3	0	0	0	0	0	1	0	0	0	0	0	2	0	0	0	0	0	0	0	0	0	0	0	0	0	0	0	0	0	0	0	0	0	0	0	0	0	0	0	0	0	0	0	0.006498	0	0	0	0
Otu008778	3	0	0	0	0	0	0	0	0	0	0	0	0	0	0	0	0	0	0	0	0	0	0	0	0	0	0	0	0	0	0	0	0	0	0	3	0	0	0	0	0	0	0	0	0	0	0	0	0
Otu008783	3	0	0	0	0	3	0	0	0	0	0	0	0	0	0	0	0	0	0	0	0	0	0	0	0	0	0	0	0	0	0	0	0	0	0	0	0	0	0	0	0	0	0	0.004948	0	0	0	0	0
Otu008833	3	0	0	0	0	0	0	0	0	0	0	0	0	0	0	0	0	0	0	0	0	0	0	0	0	3	0	0	0	0	0	0	0	0	0	0	0	0	0	0	0	0	0	0	0	0	0	0	0
Otu008844	3	0	0	0	0	0	0	0	0	0	0	0	0	0	0	0	0	0	0	0	0	0	0	0	0	0	0	0	0	0	0	1	2	0	0	0	0	0	0	0	0	0	0	0	0	0	0	0	0
Otu008846	3	0	0	0	0	0	0	0	0	0	0	0	0	0	0	0	0	0	0	0	0	0	0	0	0	0	3	0	0	0	0	0	0	0	0	0	0	0	0	0	0	0	0	0	0	0	0	0	0
Otu008863	3	3	0	0	0	0	0	0	0	0	0	0	0	0	0	0	0	0	0	0	0	0	0	0	0	0	0	0	0	0	0	0	0	0	0	0	0	0	0	0.005348	0	0	0	0	0	0	0	0	0
Otu008889	3	2	1	0	0	0	0	0	0	0	0	0	0	0	0	0	0	0	0	0	0	0	0	0	0	0	0	0	0	0	0	0	0	0	0	0	0	0	0	0.003565	0.010006	0	0	0	0	0	0	0	0
Otu008906	3	0	0	0	0	0	0	0	0	0	0	0	0	2	0	0	0	0	0	1	0	0	0	0	0	0	0	0	0	0	0	0	0	0	0	0	0	0	0	0	0	0	0	0	0	0	0	0	0
Otu008933	3	0	0	0	0	0	0	0	0	1	0	0	0	0	0	0	0	0	0	1	0	0	0	0	0	0	0	0	0	0	0	1	0	0	0	0	0	0	0	0	0	0	0	0	0	0	0	0.009163	0
Otu008951	3	0	0	0	0	0	0	0	0	1	0	2	0	0	0	0	0	0	0	0	0	0	0	0	0	0	0	0	0	0	0	0	0	0	0	0	0	0	0	0	0	0	0	0	0	0	0	0.009163	0
Otu008952	3	0	0	0	0	0	0	0	0	0	0	0	0	0	0	0	0	0	0	0	0	0	0	0	3	0	0	0	0	0	0	0	0	0	0	0	0	0	0	0	0	0	0	0	0	0	0	0	0
Otu008970	3	0	0	0	0	0	0	0	0	0	0	0	0	0	0	0	0	0	0	0	0	0	0	0	0	0	0	0	0	0	0	0	1	0	0	0	0	2	0	0	0	0	0	0	0	0	0	0	0
Otu009037	3	0	0	0	0	0	0	0	0	0	0	0	0	0	0	0	0	0	0	0	3	0	0	0	0	0	0	0	0	0	0	0	0	0	0	0	0	0	0	0	0	0	0	0	0	0	0	0	0
Otu009040	3	0	0	0	0	1	0	0	0	0	0	0	0	0	0	0	0	0	0	0	1	1	0	0	0	0	0	0	0	0	0	0	0	0	0	0	0	0	0	0	0	0	0	0.001649	0	0	0	0	0
Otu009063	3	0	0	0	0	0	0	0	0	0	0	0	0	0	0	0	0	0	0	0	0	0	0	0	0	0	1	2	0	0	0	0	0	0	0	0	0	0	0	0	0	0	0	0	0	0	0	0	0
Otu009097	3	0	0	1	0	0	0	0	0	0	0	0	0	0	0	1	0	0	0	1	0	0	0	0	0	0	0	0	0	0	0	0	0	0	0	0	0	0	0	0	0	0.00571	0	0	0	0	0	0	0
Otu009106	3	0	0	0	0	3	0	0	0	0	0	0	0	0	0	0	0	0	0	0	0	0	0	0	0	0	0	0	0	0	0	0	0	0	0	0	0	0	0	0	0	0	0	0.004948	0	0	0	0	0
Otu009113	3	0	0	1	0	0	0	1	0	0	0	0	0	0	0	0	0	0	0	1	0	0	0	0	0	0	0	0	0	0	0	0	0	0	0	0	0	0	0	0	0	0.00571	0	0	0	0.001353	0	0	0
Otu009142	3	0	0	0	0	0	0	0	0	0	0	0	0	0	0	0	0	0	0	0	0	0	0	0	0	0	0	0	0	0	0	0	0	0	3	0	0	0	0	0	0	0	0	0	0	0	0	0	0
Otu009161	3	0	0	0	0	0	0	0	0	0	0	0	0	0	0	0	0	3	0	0	0	0	0	0	0	0	0	0	0	0	0	0	0	0	0	0	0	0	0	0	0	0	0	0	0	0	0	0	0
Otu009162	3	0	0	0	0	0	0	0	0	0	0	0	0	0	0	0	0	0	0	0	0	1	0	0	0	0	0	0	0	0	0	0	0	2	0	0	0	0	0	0	0	0	0	0	0	0	0	0	0
Otu009181	3	0	0	0	0	0	0	0	0	0	0	0	0	0	0	0	0	0	0	0	3	0	0	0	0	0	0	0	0	0	0	0	0	0	0	0	0	0	0	0	0	0	0	0	0	0	0	0	0
Otu009189	3	0	0	0	0	0	0	0	0	0	0	0	0	0	0	0	0	0	0	0	0	0	0	0	3	0	0	0	0	0	0	0	0	0	0	0	0	0	0	0	0	0	0	0	0	0	0	0	0
Otu009203	3	1	0	0	0	0	0	0	0	0	0	1	0	0	0	0	0	0	0	0	0	0	0	0	0	0	0	0	1	0	0	0	0	0	0	0	0	0	0	0.001783	0	0	0	0	0	0	0	0	0
Otu009204	3	0	0	0	0	0	0	0	0	0	0	0	0	0	0	0	0	0	0	0	0	0	0	0	0	0	0	2	0	0	0	0	0	0	0	0	0	0	1	0	0	0	0	0	0	0	0	0	0
Otu009212	3	0	0	0	0	0	0	0	0	0	0	0	0	0	0	0	0	0	0	0	0	0	0	0	3	0	0	0	0	0	0	0	0	0	0	0	0	0	0	0	0	0	0	0	0	0	0	0	0
Otu009215	3	0	0	0	0	0	0	0	0	0	0	0	0	0	0	0	0	3	0	0	0	0	0	0	0	0	0	0	0	0	0	0	0	0	0	0	0	0	0	0	0	0	0	0	0	0	0	0	0
Otu009230	3	0	0	0	0	0	0	0	0	0	0	0	0	0	0	0	0	0	0	0	0	0	3	0	0	0	0	0	0	0	0	0	0	0	0	0	0	0	0	0	0	0	0	0	0	0	0	0	0
Otu009231	3	0	0	0	0	0	0	0	0	0	0	0	0	0	1	0	0	0	0	0	0	0	2	0	0	0	0	0	0	0	0	0	0	0	0	0	0	0	0	0	0	0	0	0	0	0	0	0	0
Otu009238	3	0	0	0	0	0	0	0	0	0	0	0	0	0	0	0	0	0	2	0	0	0	0	0	0	0	0	0	1	0	0	0	0	0	0	0	0	0	0	0	0	0	0	0	0	0	0	0	0
Otu009247	3	0	0	0	0	0	0	0	0	0	0	0	0	0	0	0	0	0	0	0	0	0	0	0	0	0	3	0	0	0	0	0	0	0	0	0	0	0	0	0	0	0	0	0	0	0	0	0	0
Otu009258	3	0	0	0	0	0	0	0	0	0	0	0	0	0	0	0	0	0	0	0	0	0	0	0	0	0	0	0	0	0	0	0	3	0	0	0	0	0	0	0	0	0	0	0	0	0	0	0	0
Otu009269	3	0	0	0	3	0	0	0	0	0	0	0	0	0	0	0	0	0	0	0	0	0	0	0	0	0	0	0	0	0	0	0	0	0	0	0	0	0	0	0	0	0	0.056508	0	0	0	0	0	0
Otu009270	3	0	0	0	0	0	0	0	0	0	0	0	0	0	0	0	0	0	0	0	0	0	0	2	0	0	0	1	0	0	0	0	0	0	0	0	0	0	0	0	0	0	0	0	0	0	0	0	0
Otu009290	3	0	0	0	0	0	0	0	0	0	0	0	0	0	3	0	0	0	0	0	0	0	0	0	0	0	0	0	0	0	0	0	0	0	0	0	0	0	0	0	0	0	0	0	0	0	0	0	0
Otu009295	3	0	0	0	0	0	0	0	0	0	0	0	0	0	0	0	0	0	0	0	0	0	0	0	0	0	0	0	0	0	0	0	3	0	0	0	0	0	0	0	0	0	0	0	0	0	0	0	0
Otu009297	3	0	0	0	0	0	0	0	0	0	0	0	0	0	0	0	0	0	0	0	0	0	0	0	0	0	0	0	0	0	1	2	0	0	0	0	0	0	0	0	0	0	0	0	0	0	0	0	0
Otu009309	3	0	0	0	0	3	0	0	0	0	0	0	0	0	0	0	0	0	0	0	0	0	0	0	0	0	0	0	0	0	0	0	0	0	0	0	0	0	0	0	0	0	0	0.004948	0	0	0	0	0
Otu009317	3	0	0	0	0	0	0	0	0	0	0	0	0	0	0	0	0	0	0	0	0	3	0	0	0	0	0	0	0	0	0	0	0	0	0	0	0	0	0	0	0	0	0	0	0	0	0	0	0
Otu000944	2	0	0	0	1	0	1	0	0	0	0	0	0	0	0	0	0	0	0	0	0	0	0	0	0	0	0	0	0	0	0	0	0	0	0	0	0	0	0	0	0	0	0.018836	0	0.006498	0	0	0	0
Otu000964	2	0	0	0	0	0	0	0	0	0	0	0	0	0	0	0	0	0	0	0	0	0	0	0	1	1	0	0	0	0	0	0	0	0	0	0	0	0	0	0	0	0	0	0	0	0	0	0	0
Otu000975	2	0	0	0	0	0	0	0	0	0	0	0	0	0	0	0	0	0	0	0	2	0	0	0	0	0	0	0	0	0	0	0	0	0	0	0	0	0	0	0	0	0	0	0	0	0	0	0	0
Otu001002	2	0	0	0	0	0	0	0	0	0	0	0	0	0	0	2	0	0	0	0	0	0	0	0	0	0	0	0	0	0	0	0	0	0	0	0	0	0	0	0	0	0	0	0	0	0	0	0	0
Otu001023	2	0	0	0	0	0	0	0	0	0	0	0	0	0	0	0	0	0	0	0	0	0	0	0	0	1	0	0	0	0	0	1	0	0	0	0	0	0	0	0	0	0	0	0	0	0	0	0	0
Otu001054	2	0	1	0	0	0	0	0	0	0	0	0	0	0	0	1	0	0	0	0	0	0	0	0	0	0	0	0	0	0	0	0	0	0	0	0	0	0	0	0	0.010006	0	0	0	0	0	0	0	0
Otu001231	2	0	0	0	0	0	0	0	2	0	0	0	0	0	0	0	0	0	0	0	0	0	0	0	0	0	0	0	0	0	0	0	0	0	0	0	0	0	0	0	0	0	0	0	0	0	0.0052	0	0
Otu001341	2	0	0	0	0	0	0	0	0	0	0	0	0	0	0	0	0	0	0	0	0	0	0	0	0	0	0	2	0	0	0	0	0	0	0	0	0	0	0	0	0	0	0	0	0	0	0	0	0
Otu001352	2	0	2	0	0	0	0	0	0	0	0	0	0	0	0	0	0	0	0	0	0	0	0	0	0	0	0	0	0	0	0	0	0	0	0	0	0	0	0	0	0.020012	0	0	0	0	0	0	0	0
Otu001460	2	0	1	0	0	0	0	0	0	0	0	0	0	0	0	0	0	0	0	0	0	0	0	0	1	0	0	0	0	0	0	0	0	0	0	0	0	0	0	0	0.010006	0	0	0	0	0	0	0	0
Otu001517	2	0	0	1	0	0	0	1	0	0	0	0	0	0	0	0	0	0	0	0	0	0	0	0	0	0	0	0	0	0	0	0	0	0	0	0	0	0	0	0	0	0.00571	0	0	0	0.001353	0	0	0
Otu001518	2	0	0	0	0	0	0	0	0	0	0	0	0	0	0	0	0	0	0	0	0	0	0	0	1	0	0	0	0	0	0	1	0	0	0	0	0	0	0	0	0	0	0	0	0	0	0	0	0
Otu001626	2	0	1	0	0	0	0	0	0	0	0	0	0	0	0	0	0	0	0	0	0	0	0	0	0	0	0	0	0	0	0	1	0	0	0	0	0	0	0	0	0.010006	0	0	0	0	0	0	0	0
Otu001638	2	0	0	0	0	0	0	0	0	0	0	0	0	0	0	0	2	0	0	0	0	0	0	0	0	0	0	0	0	0	0	0	0	0	0	0	0	0	0	0	0	0	0	0	0	0	0	0	0
Otu001730	2	0	0	0	0	0	0	0	0	0	0	0	0	0	0	0	0	0	0	0	0	0	0	0	2	0	0	0	0	0	0	0	0	0	0	0	0	0	0	0	0	0	0	0	0	0	0	0	0
Otu001737	2	0	0	0	0	1	0	0	0	0	0	0	0	0	0	0	0	0	0	0	0	0	0	0	1	0	0	0	0	0	0	0	0	0	0	0	0	0	0	0	0	0	0	0.001649	0	0	0	0	0
Otu001796	2	0	0	0	0	0	0	0	0	0	0	0	1	0	0	1	0	0	0	0	0	0	0	0	0	0	0	0	0	0	0	0	0	0	0	0	0	0	0	0	0	0	0	0	0	0	0	0	0
Otu001914	2	0	0	0	0	0	0	0	0	0	0	0	0	0	0	0	0	0	0	0	0	0	0	0	0	0	0	0	0	0	0	1	1	0	0	0	0	0	0	0	0	0	0	0	0	0	0	0	0
Otu001932	2	0	0	0	0	0	0	1	0	0	0	0	1	0	0	0	0	0	0	0	0	0	0	0	0	0	0	0	0	0	0	0	0	0	0	0	0	0	0	0	0	0	0	0	0	0.001353	0	0	0
Otu002055	2	0	0	0	0	0	0	0	0	0	0	1	0	1	0	0	0	0	0	0	0	0	0	0	0	0	0	0	0	0	0	0	0	0	0	0	0	0	0	0	0	0	0	0	0	0	0	0	0
Otu002139	2	0	0	0	0	0	0	0	0	0	0	0	0	0	0	0	2	0	0	0	0	0	0	0	0	0	0	0	0	0	0	0	0	0	0	0	0	0	0	0	0	0	0	0	0	0	0	0	0
Otu002172	2	0	0	0	2	0	0	0	0	0	0	0	0	0	0	0	0	0	0	0	0	0	0	0	0	0	0	0	0	0	0	0	0	0	0	0	0	0	0	0	0	0	0.037672	0	0	0	0	0	0
Otu002279	2	0	0	0	0	0	0	0	0	0	0	0	0	0	0	0	0	0	0	0	0	0	0	0	0	1	0	0	0	0	0	1	0	0	0	0	0	0	0	0	0	0	0	0	0	0	0	0	0
Otu002282	2	0	0	0	0	0	0	0	0	0	1	0	0	0	0	0	0	0	0	0	0	0	0	0	1	0	0	0	0	0	0	0	0	0	0	0	0	0	0	0	0	0	0	0	0	0	0	0	0.013899
Otu002422	2	0	0	0	0	0	0	0	0	0	0	0	0	0	0	0	0	0	0	0	0	0	0	0	1	0	0	0	0	1	0	0	0	0	0	0	0	0	0	0	0	0	0	0	0	0	0	0	0
Otu002452	2	0	0	0	0	2	0	0	0	0	0	0	0	0	0	0	0	0	0	0	0	0	0	0	0	0	0	0	0	0	0	0	0	0	0	0	0	0	0	0	0	0	0	0.003298	0	0	0	0	0
Otu002649	2	0	0	0	2	0	0	0	0	0	0	0	0	0	0	0	0	0	0	0	0	0	0	0	0	0	0	0	0	0	0	0	0	0	0	0	0	0	0	0	0	0	0.037672	0	0	0	0	0	0
Otu002653	2	0	0	0	0	0	0	0	0	0	0	0	0	0	0	0	0	0	0	0	0	0	0	0	0	0	0	0	0	0	0	0	2	0	0	0	0	0	0	0	0	0	0	0	0	0	0	0	0
Otu002725	2	0	0	0	1	0	0	0	0	0	0	0	0	0	0	0	0	0	0	0	0	0	0	0	0	1	0	0	0	0	0	0	0	0	0	0	0	0	0	0	0	0	0.018836	0	0	0	0	0	0
Otu002749	2	0	0	0	0	0	0	0	0	0	0	0	0	0	0	0	0	0	0	0	0	0	0	0	1	0	0	0	0	0	1	0	0	0	0	0	0	0	0	0	0	0	0	0	0	0	0	0	0
Otu002775	2	0	0	0	0	0	0	0	0	0	0	0	0	0	0	0	1	0	0	0	0	0	0	0	0	1	0	0	0	0	0	0	0	0	0	0	0	0	0	0	0	0	0	0	0	0	0	0	0
Otu002835	2	0	0	0	0	0	0	0	1	0	0	0	0	0	0	0	0	0	0	0	0	0	0	0	0	0	0	0	0	0	1	0	0	0	0	0	0	0	0	0	0	0	0	0	0	0	0.0026	0	0
Otu003062	2	0	0	0	0	0	0	0	0	0	0	0	0	0	0	0	0	0	0	0	0	0	0	0	0	0	0	0	0	1	0	1	0	0	0	0	0	0	0	0	0	0	0	0	0	0	0	0	0
Otu003316	2	0	0	0	0	0	0	0	0	0	0	0	0	0	0	0	0	0	0	0	0	0	0	0	2	0	0	0	0	0	0	0	0	0	0	0	0	0	0	0	0	0	0	0	0	0	0	0	0
Otu003333	2	1	0	0	0	0	0	0	0	1	0	0	0	0	0	0	0	0	0	0	0	0	0	0	0	0	0	0	0	0	0	0	0	0	0	0	0	0	0	0.001783	0	0	0	0	0	0	0	0.009163	0
Otu003346	2	0	0	0	0	2	0	0	0	0	0	0	0	0	0	0	0	0	0	0	0	0	0	0	0	0	0	0	0	0	0	0	0	0	0	0	0	0	0	0	0	0	0	0.003298	0	0	0	0	0
Otu003386	2	0	0	0	0	0	0	0	0	0	0	0	0	0	0	0	0	2	0	0	0	0	0	0	0	0	0	0	0	0	0	0	0	0	0	0	0	0	0	0	0	0	0	0	0	0	0	0	0
Otu003395	2	0	0	0	0	0	0	0	0	0	0	0	0	0	0	0	0	0	0	0	0	0	0	0	1	1	0	0	0	0	0	0	0	0	0	0	0	0	0	0	0	0	0	0	0	0	0	0	0
Otu003403	2	0	0	0	0	0	0	0	1	0	0	0	0	0	0	0	0	0	0	0	0	0	0	0	0	0	0	0	0	0	1	0	0	0	0	0	0	0	0	0	0	0	0	0	0	0	0.0026	0	0
Otu003430	2	0	0	0	0	0	0	0	0	0	0	0	0	0	0	0	0	2	0	0	0	0	0	0	0	0	0	0	0	0	0	0	0	0	0	0	0	0	0	0	0	0	0	0	0	0	0	0	0
Otu003452	2	0	0	0	0	0	0	0	1	0	0	0	0	0	0	0	0	0	0	0	0	0	0	0	1	0	0	0	0	0	0	0	0	0	0	0	0	0	0	0	0	0	0	0	0	0	0.0026	0	0
Otu003468	2	0	0	0	0	0	0	0	0	0	0	0	0	0	0	0	0	0	0	0	0	0	0	0	0	0	0	0	0	0	0	1	0	1	0	0	0	0	0	0	0	0	0	0	0	0	0	0	0
Otu003537	2	0	0	0	0	0	0	0	0	0	0	0	0	0	0	0	0	0	0	1	0	0	0	0	0	0	0	0	0	0	0	1	0	0	0	0	0	0	0	0	0	0	0	0	0	0	0	0	0
Otu003588	2	0	0	0	0	0	0	0	0	0	0	0	0	0	0	0	0	0	0	0	0	2	0	0	0	0	0	0	0	0	0	0	0	0	0	0	0	0	0	0	0	0	0	0	0	0	0	0	0
Otu003826	2	0	0	0	0	0	0	0	0	0	0	0	0	0	0	0	0	0	0	0	0	0	0	0	0	0	0	0	0	0	0	2	0	0	0	0	0	0	0	0	0	0	0	0	0	0	0	0	0
Otu004072	2	0	0	0	0	0	0	0	0	0	0	0	0	0	0	1	0	0	0	0	0	0	0	0	0	0	0	0	1	0	0	0	0	0	0	0	0	0	0	0	0	0	0	0	0	0	0	0	0
Otu004305	2	0	0	0	0	0	0	0	0	0	0	0	0	0	0	0	0	0	0	0	0	0	0	0	0	0	0	0	0	0	0	0	0	0	0	0	0	0	2	0	0	0	0	0	0	0	0	0	0
Otu004313	2	0	0	0	0	0	0	0	0	0	0	0	1	0	0	0	0	0	0	0	0	0	0	0	0	0	0	0	0	1	0	0	0	0	0	0	0	0	0	0	0	0	0	0	0	0	0	0	0
Otu004502	2	0	0	0	0	0	0	0	0	0	0	0	0	0	0	0	0	0	0	0	0	0	0	0	2	0	0	0	0	0	0	0	0	0	0	0	0	0	0	0	0	0	0	0	0	0	0	0	0
Otu004988	2	0	0	0	0	0	0	0	0	0	0	0	0	0	0	0	0	0	0	0	0	0	0	0	0	2	0	0	0	0	0	0	0	0	0	0	0	0	0	0	0	0	0	0	0	0	0	0	0
Otu005129	2	0	0	0	0	0	0	0	0	0	0	0	0	0	0	0	0	0	0	0	0	0	0	0	0	0	1	0	0	0	0	0	0	0	0	0	0	0	1	0	0	0	0	0	0	0	0	0	0
Otu005159	2	0	0	0	0	0	0	0	0	0	0	0	0	0	0	0	0	0	0	0	0	0	0	0	0	0	0	0	0	0	0	0	2	0	0	0	0	0	0	0	0	0	0	0	0	0	0	0	0
Otu005175	2	0	0	0	0	2	0	0	0	0	0	0	0	0	0	0	0	0	0	0	0	0	0	0	0	0	0	0	0	0	0	0	0	0	0	0	0	0	0	0	0	0	0	0.003298	0	0	0	0	0
Otu005212	2	0	0	0	0	0	0	0	0	0	0	0	0	0	0	0	0	0	0	0	0	0	0	0	0	0	0	0	0	0	0	0	0	2	0	0	0	0	0	0	0	0	0	0	0	0	0	0	0
Otu005221	2	0	0	0	0	0	0	0	0	0	0	0	0	0	0	0	0	0	0	0	2	0	0	0	0	0	0	0	0	0	0	0	0	0	0	0	0	0	0	0	0	0	0	0	0	0	0	0	0
Otu005232	2	0	0	0	0	0	0	0	0	0	0	0	0	0	0	0	0	0	0	0	0	0	0	1	0	0	0	1	0	0	0	0	0	0	0	0	0	0	0	0	0	0	0	0	0	0	0	0	0
Otu005266	2	0	0	0	0	0	0	0	0	0	0	0	0	0	0	0	0	0	0	0	1	0	0	0	0	0	0	1	0	0	0	0	0	0	0	0	0	0	0	0	0	0	0	0	0	0	0	0	0
Otu005375	2	1	1	0	0	0	0	0	0	0	0	0	0	0	0	0	0	0	0	0	0	0	0	0	0	0	0	0	0	0	0	0	0	0	0	0	0	0	0	0.001783	0.010006	0	0	0	0	0	0	0	0
Otu005470	2	0	0	0	0	0	0	0	0	0	0	1	0	0	0	0	0	0	0	0	1	0	0	0	0	0	0	0	0	0	0	0	0	0	0	0	0	0	0	0	0	0	0	0	0	0	0	0	0
Otu005501	2	0	0	0	0	0	0	0	0	0	0	0	0	0	0	2	0	0	0	0	0	0	0	0	0	0	0	0	0	0	0	0	0	0	0	0	0	0	0	0	0	0	0	0	0	0	0	0	0
Otu005933	2	0	0	0	0	0	0	0	0	0	0	0	0	0	0	0	0	0	0	0	0	0	0	0	0	0	0	2	0	0	0	0	0	0	0	0	0	0	0	0	0	0	0	0	0	0	0	0	0
Otu006161	2	0	0	0	0	0	0	0	0	0	0	0	0	0	0	0	0	0	0	1	0	1	0	0	0	0	0	0	0	0	0	0	0	0	0	0	0	0	0	0	0	0	0	0	0	0	0	0	0
Otu006403	2	0	0	0	0	1	0	0	0	0	0	0	0	0	0	0	0	0	0	0	0	0	0	0	0	0	0	0	0	0	1	0	0	0	0	0	0	0	0	0	0	0	0	0.001649	0	0	0	0	0
Otu006559	2	0	0	0	0	0	0	0	0	0	0	0	0	0	1	0	0	0	0	0	0	1	0	0	0	0	0	0	0	0	0	0	0	0	0	0	0	0	0	0	0	0	0	0	0	0	0	0	0
Otu006815	2	0	1	0	0	0	0	0	1	0	0	0	0	0	0	0	0	0	0	0	0	0	0	0	0	0	0	0	0	0	0	0	0	0	0	0	0	0	0	0	0.010006	0	0	0	0	0	0.0026	0	0
Otu006905	2	0	0	0	0	0	0	0	0	0	0	0	0	0	0	0	0	0	0	0	0	0	0	0	0	0	0	0	0	0	0	0	2	0	0	0	0	0	0	0	0	0	0	0	0	0	0	0	0
Otu006986	2	0	0	0	0	0	0	0	0	0	0	0	0	0	0	0	0	0	0	0	0	0	0	0	0	1	0	0	0	0	1	0	0	0	0	0	0	0	0	0	0	0	0	0	0	0	0	0	0
Otu007306	2	0	0	0	0	0	1	1	0	0	0	0	0	0	0	0	0	0	0	0	0	0	0	0	0	0	0	0	0	0	0	0	0	0	0	0	0	0	0	0	0	0	0	0	0.006498	0.001353	0	0	0
Otu007394	2	0	0	0	0	0	0	0	0	0	0	0	0	0	0	0	0	0	0	1	0	1	0	0	0	0	0	0	0	0	0	0	0	0	0	0	0	0	0	0	0	0	0	0	0	0	0	0	0
Otu007425	2	0	0	0	0	0	0	0	1	0	0	0	0	0	0	0	0	0	0	0	0	1	0	0	0	0	0	0	0	0	0	0	0	0	0	0	0	0	0	0	0	0	0	0	0	0	0.0026	0	0
Otu007436	2	0	0	0	0	0	0	0	0	0	0	0	0	0	0	0	0	0	0	0	0	0	0	0	0	0	0	2	0	0	0	0	0	0	0	0	0	0	0	0	0	0	0	0	0	0	0	0	0
Otu007537	2	0	0	0	0	1	0	0	0	0	0	0	0	0	0	0	1	0	0	0	0	0	0	0	0	0	0	0	0	0	0	0	0	0	0	0	0	0	0	0	0	0	0	0.001649	0	0	0	0	0
Otu007557	2	0	0	0	0	0	2	0	0	0	0	0	0	0	0	0	0	0	0	0	0	0	0	0	0	0	0	0	0	0	0	0	0	0	0	0	0	0	0	0	0	0	0	0	0.012995	0	0	0	0
Otu007559	2	0	0	0	0	0	0	0	0	0	0	0	0	0	2	0	0	0	0	0	0	0	0	0	0	0	0	0	0	0	0	0	0	0	0	0	0	0	0	0	0	0	0	0	0	0	0	0	0
Otu007807	2	0	0	0	0	0	0	0	0	0	0	0	0	0	0	0	0	0	0	0	0	1	0	0	0	0	0	0	0	0	0	1	0	0	0	0	0	0	0	0	0	0	0	0	0	0	0	0	0
Otu007874	2	0	0	0	0	0	0	0	0	0	0	0	0	0	0	1	1	0	0	0	0	0	0	0	0	0	0	0	0	0	0	0	0	0	0	0	0	0	0	0	0	0	0	0	0	0	0	0	0
Otu008107	2	0	0	0	0	0	0	0	0	0	0	0	0	2	0	0	0	0	0	0	0	0	0	0	0	0	0	0	0	0	0	0	0	0	0	0	0	0	0	0	0	0	0	0	0	0	0	0	0
Otu008139	2	0	0	0	0	0	0	0	0	0	0	0	0	0	0	0	0	0	0	0	0	2	0	0	0	0	0	0	0	0	0	0	0	0	0	0	0	0	0	0	0	0	0	0	0	0	0	0	0
Otu008155	2	0	0	0	0	1	0	0	0	0	0	1	0	0	0	0	0	0	0	0	0	0	0	0	0	0	0	0	0	0	0	0	0	0	0	0	0	0	0	0	0	0	0	0.001649	0	0	0	0	0
Otu008214	2	0	0	0	0	0	0	0	0	0	2	0	0	0	0	0	0	0	0	0	0	0	0	0	0	0	0	0	0	0	0	0	0	0	0	0	0	0	0	0	0	0	0	0	0	0	0	0	0.027797
Otu008228	2	0	0	0	0	0	0	0	0	0	0	0	0	0	0	0	0	0	0	0	0	0	0	2	0	0	0	0	0	0	0	0	0	0	0	0	0	0	0	0	0	0	0	0	0	0	0	0	0
Otu008372	2	0	0	0	0	0	0	0	0	0	0	0	0	0	0	0	0	0	1	0	0	0	0	0	0	0	0	0	1	0	0	0	0	0	0	0	0	0	0	0	0	0	0	0	0	0	0	0	0
Otu008400	2	0	0	0	0	0	0	0	0	0	0	0	0	0	0	0	0	0	0	0	0	0	0	0	0	0	0	0	0	0	0	0	0	0	0	0	0	2	0	0	0	0	0	0	0	0	0	0	0
Otu008520	2	0	0	0	0	0	0	0	0	0	0	0	0	0	1	0	0	0	0	0	0	0	0	0	0	0	0	0	1	0	0	0	0	0	0	0	0	0	0	0	0	0	0	0	0	0	0	0	0
Otu008628	2	0	0	0	0	0	0	0	0	0	0	0	0	0	0	0	0	0	0	0	2	0	0	0	0	0	0	0	0	0	0	0	0	0	0	0	0	0	0	0	0	0	0	0	0	0	0	0	0
Otu008795	2	0	0	0	0	0	0	0	0	0	0	0	0	0	1	0	0	0	0	0	0	1	0	0	0	0	0	0	0	0	0	0	0	0	0	0	0	0	0	0	0	0	0	0	0	0	0	0	0
Otu008873	2	1	0	0	0	0	0	0	0	0	0	0	0	0	0	0	1	0	0	0	0	0	0	0	0	0	0	0	0	0	0	0	0	0	0	0	0	0	0	0.001783	0	0	0	0	0	0	0	0	0
Otu008884	2	0	0	0	0	0	0	0	0	0	0	0	0	0	0	0	0	0	0	0	2	0	0	0	0	0	0	0	0	0	0	0	0	0	0	0	0	0	0	0	0	0	0	0	0	0	0	0	0
Otu008916	2	0	0	0	0	0	0	0	0	0	2	0	0	0	0	0	0	0	0	0	0	0	0	0	0	0	0	0	0	0	0	0	0	0	0	0	0	0	0	0	0	0	0	0	0	0	0	0	0.027797
Otu009014	2	0	2	0	0	0	0	0	0	0	0	0	0	0	0	0	0	0	0	0	0	0	0	0	0	0	0	0	0	0	0	0	0	0	0	0	0	0	0	0	0.020012	0	0	0	0	0	0	0	0
Otu009132	2	0	0	0	0	0	0	0	0	0	0	1	0	0	0	0	0	0	0	0	0	0	0	0	0	0	0	0	0	0	0	0	0	0	0	1	0	0	0	0	0	0	0	0	0	0	0	0	0
Otu009147	2	0	0	0	0	0	0	0	0	0	0	0	0	0	0	0	0	0	0	0	2	0	0	0	0	0	0	0	0	0	0	0	0	0	0	0	0	0	0	0	0	0	0	0	0	0	0	0	0
Otu009182	2	0	0	0	0	0	0	0	0	0	0	2	0	0	0	0	0	0	0	0	0	0	0	0	0	0	0	0	0	0	0	0	0	0	0	0	0	0	0	0	0	0	0	0	0	0	0	0	0
Otu009202	2	0	0	0	0	0	1	0	0	1	0	0	0	0	0	0	0	0	0	0	0	0	0	0	0	0	0	0	0	0	0	0	0	0	0	0	0	0	0	0	0	0	0	0	0.006498	0	0	0.009163	0
Otu009328	2	0	0	0	0	0	0	0	0	0	2	0	0	0	0	0	0	0	0	0	0	0	0	0	0	0	0	0	0	0	0	0	0	0	0	0	0	0	0	0	0	0	0	0	0	0	0	0	0.027797
Otu009337	2	0	0	0	0	0	0	0	0	0	0	0	0	0	0	0	0	0	2	0	0	0	0	0	0	0	0	0	0	0	0	0	0	0	0	0	0	0	0	0	0	0	0	0	0	0	0	0	0
Otu009353	2	0	0	0	0	0	0	0	0	0	0	0	0	2	0	0	0	0	0	0	0	0	0	0	0	0	0	0	0	0	0	0	0	0	0	0	0	0	0	0	0	0	0	0	0	0	0	0	0
Otu009356	2	0	0	0	0	0	0	0	0	0	0	2	0	0	0	0	0	0	0	0	0	0	0	0	0	0	0	0	0	0	0	0	0	0	0	0	0	0	0	0	0	0	0	0	0	0	0	0	0
Otu009358	2	0	0	0	0	0	0	0	0	0	0	0	0	0	0	0	0	0	0	0	0	0	0	0	0	0	2	0	0	0	0	0	0	0	0	0	0	0	0	0	0	0	0	0	0	0	0	0	0
Otu009363	2	0	0	0	0	0	0	0	0	0	0	0	0	0	0	0	0	0	0	0	0	0	0	2	0	0	0	0	0	0	0	0	0	0	0	0	0	0	0	0	0	0	0	0	0	0	0	0	0
Otu009365	2	0	0	0	0	0	0	0	0	0	2	0	0	0	0	0	0	0	0	0	0	0	0	0	0	0	0	0	0	0	0	0	0	0	0	0	0	0	0	0	0	0	0	0	0	0	0	0	0.027797
Otu009370	2	0	0	0	0	0	0	0	0	0	0	2	0	0	0	0	0	0	0	0	0	0	0	0	0	0	0	0	0	0	0	0	0	0	0	0	0	0	0	0	0	0	0	0	0	0	0	0	0
Otu009385	2	0	0	0	0	0	0	0	0	0	0	0	0	0	0	0	0	0	0	0	0	0	0	0	0	0	0	0	0	0	0	0	2	0	0	0	0	0	0	0	0	0	0	0	0	0	0	0	0
Otu009419	2	0	0	0	0	0	0	0	0	0	0	0	0	0	0	0	0	0	0	0	0	0	0	0	0	0	0	0	2	0	0	0	0	0	0	0	0	0	0	0	0	0	0	0	0	0	0	0	0
Otu009438	2	0	0	0	0	0	0	0	0	0	0	0	0	0	0	2	0	0	0	0	0	0	0	0	0	0	0	0	0	0	0	0	0	0	0	0	0	0	0	0	0	0	0	0	0	0	0	0	0
Otu009459	2	0	0	0	0	0	0	0	0	0	0	0	0	0	0	0	0	0	0	0	0	0	0	0	0	0	0	0	0	0	0	0	0	0	0	2	0	0	0	0	0	0	0	0	0	0	0	0	0
Otu009470	2	0	0	0	0	0	0	0	0	0	0	0	0	0	0	0	0	0	0	0	0	0	0	0	0	0	0	1	0	0	1	0	0	0	0	0	0	0	0	0	0	0	0	0	0	0	0	0	0
Otu009484	2	0	0	0	0	0	0	0	0	0	0	0	0	0	0	0	0	0	0	0	0	0	0	0	0	0	0	0	0	0	0	1	0	0	0	0	0	0	1	0	0	0	0	0	0	0	0	0	0
Otu009526	2	0	0	0	0	0	0	0	0	0	0	1	0	0	0	0	1	0	0	0	0	0	0	0	0	0	0	0	0	0	0	0	0	0	0	0	0	0	0	0	0	0	0	0	0	0	0	0	0
Otu009528	2	0	0	0	0	0	0	0	0	0	0	0	2	0	0	0	0	0	0	0	0	0	0	0	0	0	0	0	0	0	0	0	0	0	0	0	0	0	0	0	0	0	0	0	0	0	0	0	0
Otu009532	2	0	0	0	0	0	0	0	0	0	0	0	0	2	0	0	0	0	0	0	0	0	0	0	0	0	0	0	0	0	0	0	0	0	0	0	0	0	0	0	0	0	0	0	0	0	0	0	0
Otu009565	2	0	0	0	0	0	0	0	0	0	2	0	0	0	0	0	0	0	0	0	0	0	0	0	0	0	0	0	0	0	0	0	0	0	0	0	0	0	0	0	0	0	0	0	0	0	0	0	0.027797
Otu009578	2	0	0	0	0	0	0	0	0	0	0	0	0	0	0	0	0	0	0	0	0	1	0	0	0	0	0	0	0	0	1	0	0	0	0	0	0	0	0	0	0	0	0	0	0	0	0	0	0
Otu009588	2	0	0	0	0	0	0	0	0	0	0	0	0	0	0	0	0	0	0	0	0	0	0	0	0	0	0	0	0	0	0	2	0	0	0	0	0	0	0	0	0	0	0	0	0	0	0	0	0
Otu009601	2	0	0	0	0	0	0	0	0	0	0	0	0	0	0	0	0	0	1	1	0	0	0	0	0	0	0	0	0	0	0	0	0	0	0	0	0	0	0	0	0	0	0	0	0	0	0	0	0
Otu009613	2	0	0	0	0	0	0	0	0	1	0	0	0	1	0	0	0	0	0	0	0	0	0	0	0	0	0	0	0	0	0	0	0	0	0	0	0	0	0	0	0	0	0	0	0	0	0	0.009163	0
Otu009632	2	0	0	0	0	0	0	0	0	0	0	0	0	0	0	0	0	0	0	0	0	0	0	0	0	0	0	0	0	0	0	0	1	1	0	0	0	0	0	0	0	0	0	0	0	0	0	0	0
Otu009663	2	0	0	0	0	0	0	0	0	0	0	0	0	0	0	0	0	0	0	0	0	0	0	0	0	0	0	0	0	0	2	0	0	0	0	0	0	0	0	0	0	0	0	0	0	0	0	0	0
Otu009698	2	0	0	0	0	0	0	0	0	0	0	2	0	0	0	0	0	0	0	0	0	0	0	0	0	0	0	0	0	0	0	0	0	0	0	0	0	0	0	0	0	0	0	0	0	0	0	0	0
Otu009702	2	0	0	0	0	0	0	0	0	0	0	0	0	0	0	0	0	0	0	0	1	0	0	0	0	0	0	0	0	0	0	0	0	0	0	0	0	1	0	0	0	0	0	0	0	0	0	0	0
Otu009718	2	0	0	0	0	1	0	0	1	0	0	0	0	0	0	0	0	0	0	0	0	0	0	0	0	0	0	0	0	0	0	0	0	0	0	0	0	0	0	0	0	0	0	0.001649	0	0	0.0026	0	0
Otu009754	2	0	0	0	0	0	0	0	0	0	0	0	0	0	0	0	0	0	0	0	0	0	0	0	2	0	0	0	0	0	0	0	0	0	0	0	0	0	0	0	0	0	0	0	0	0	0	0	0
Otu009755	2	1	1	0	0	0	0	0	0	0	0	0	0	0	0	0	0	0	0	0	0	0	0	0	0	0	0	0	0	0	0	0	0	0	0	0	0	0	0	0.001783	0.010006	0	0	0	0	0	0	0	0
Otu009758	2	0	0	0	0	0	0	0	0	0	0	0	0	0	0	0	0	0	0	0	0	0	0	0	0	0	1	1	0	0	0	0	0	0	0	0	0	0	0	0	0	0	0	0	0	0	0	0	0
Otu009767	2	0	0	0	0	0	0	0	0	0	0	0	0	0	0	0	0	0	0	0	0	0	0	0	0	0	0	2	0	0	0	0	0	0	0	0	0	0	0	0	0	0	0	0	0	0	0	0	0
Otu009779	2	0	0	0	0	0	0	0	0	0	0	0	0	0	0	0	0	0	2	0	0	0	0	0	0	0	0	0	0	0	0	0	0	0	0	0	0	0	0	0	0	0	0	0	0	0	0	0	0
Otu009787	2	0	0	0	0	0	0	0	0	0	0	0	0	0	0	2	0	0	0	0	0	0	0	0	0	0	0	0	0	0	0	0	0	0	0	0	0	0	0	0	0	0	0	0	0	0	0	0	0
Otu009794	2	0	0	0	0	0	0	0	0	0	0	0	0	0	0	0	0	0	0	0	0	0	0	0	0	0	0	0	0	0	0	2	0	0	0	0	0	0	0	0	0	0	0	0	0	0	0	0	0
Otu009805	2	0	0	0	0	0	0	0	0	0	0	0	0	0	0	0	0	0	0	0	0	1	0	0	0	0	0	0	0	0	0	0	0	0	0	0	0	1	0	0	0	0	0	0	0	0	0	0	0
Otu009814	2	0	0	0	0	0	0	0	0	0	0	0	0	0	0	0	0	0	0	0	0	0	0	0	0	0	0	2	0	0	0	0	0	0	0	0	0	0	0	0	0	0	0	0	0	0	0	0	0
Otu009816	2	0	0	0	0	0	0	0	0	0	0	0	0	0	0	0	0	0	0	0	0	0	0	0	0	0	0	2	0	0	0	0	0	0	0	0	0	0	0	0	0	0	0	0	0	0	0	0	0
Otu009817	2	0	0	0	0	0	0	0	0	0	0	0	0	0	0	0	0	0	0	0	1	0	0	0	0	0	0	0	0	0	0	1	0	0	0	0	0	0	0	0	0	0	0	0	0	0	0	0	0
Otu009822	2	0	0	0	0	0	0	0	0	0	0	0	0	0	0	0	0	0	0	0	0	0	0	0	0	0	0	0	0	0	0	0	0	0	0	0	0	1	1	0	0	0	0	0	0	0	0	0	0
Otu009831	2	0	0	0	0	0	0	0	0	0	0	0	0	0	0	2	0	0	0	0	0	0	0	0	0	0	0	0	0	0	0	0	0	0	0	0	0	0	0	0	0	0	0	0	0	0	0	0	0
Otu009841	2	0	0	0	0	0	0	0	0	0	0	0	0	0	1	0	0	0	0	0	0	0	0	0	0	0	0	0	0	0	0	0	0	0	0	0	0	1	0	0	0	0	0	0	0	0	0	0	0
Otu009842	2	0	0	0	0	0	0	0	0	0	0	0	0	0	0	0	0	0	0	0	0	0	0	0	0	0	0	1	0	0	0	0	1	0	0	0	0	0	0	0	0	0	0	0	0	0	0	0	0
Otu009848	2	0	0	0	0	0	0	0	0	0	0	0	0	0	0	0	0	0	0	0	0	0	0	0	0	0	0	0	0	2	0	0	0	0	0	0	0	0	0	0	0	0	0	0	0	0	0	0	0
Otu009866	2	0	0	0	0	0	0	0	0	0	0	0	0	0	0	0	0	0	0	0	0	0	0	0	0	0	0	0	0	0	2	0	0	0	0	0	0	0	0	0	0	0	0	0	0	0	0	0	0
Otu009869	2	0	0	0	0	0	0	0	0	0	0	0	0	0	0	0	0	0	0	0	0	0	2	0	0	0	0	0	0	0	0	0	0	0	0	0	0	0	0	0	0	0	0	0	0	0	0	0	0
Otu009881	2	0	0	0	0	0	0	0	0	0	2	0	0	0	0	0	0	0	0	0	0	0	0	0	0	0	0	0	0	0	0	0	0	0	0	0	0	0	0	0	0	0	0	0	0	0	0	0	0.027797
Otu009889	2	0	0	0	0	0	0	0	0	0	0	0	0	0	2	0	0	0	0	0	0	0	0	0	0	0	0	0	0	0	0	0	0	0	0	0	0	0	0	0	0	0	0	0	0	0	0	0	0
Otu009892	2	0	0	0	0	0	0	0	0	0	0	0	0	0	0	0	0	0	0	0	0	0	1	0	0	0	0	0	0	1	0	0	0	0	0	0	0	0	0	0	0	0	0	0	0	0	0	0	0
Otu009901	2	0	0	0	0	0	1	1	0	0	0	0	0	0	0	0	0	0	0	0	0	0	0	0	0	0	0	0	0	0	0	0	0	0	0	0	0	0	0	0	0	0	0	0	0.006498	0.001353	0	0	0
Otu009913	2	0	0	0	0	0	0	0	0	0	0	0	0	0	0	0	0	0	0	0	0	0	0	0	0	1	0	1	0	0	0	0	0	0	0	0	0	0	0	0	0	0	0	0	0	0	0	0	0
Otu009918	2	0	0	0	0	0	0	0	0	0	0	0	0	0	0	2	0	0	0	0	0	0	0	0	0	0	0	0	0	0	0	0	0	0	0	0	0	0	0	0	0	0	0	0	0	0	0	0	0
Otu009924	2	1	1	0	0	0	0	0	0	0	0	0	0	0	0	0	0	0	0	0	0	0	0	0	0	0	0	0	0	0	0	0	0	0	0	0	0	0	0	0.001783	0.010006	0	0	0	0	0	0	0	0
Otu009926	2	0	0	0	0	0	0	0	0	0	0	0	0	0	0	0	0	2	0	0	0	0	0	0	0	0	0	0	0	0	0	0	0	0	0	0	0	0	0	0	0	0	0	0	0	0	0	0	0
Otu009927	2	0	0	0	0	0	0	0	0	0	0	0	0	0	0	0	0	0	0	0	0	0	0	0	2	0	0	0	0	0	0	0	0	0	0	0	0	0	0	0	0	0	0	0	0	0	0	0	0
Otu009928	2	0	0	0	0	0	0	0	0	0	0	0	0	0	0	0	0	2	0	0	0	0	0	0	0	0	0	0	0	0	0	0	0	0	0	0	0	0	0	0	0	0	0	0	0	0	0	0	0
Otu009936	2	0	0	0	0	0	0	0	0	0	0	0	0	0	0	0	0	0	0	0	0	0	0	0	2	0	0	0	0	0	0	0	0	0	0	0	0	0	0	0	0	0	0	0	0	0	0	0	0
Otu009971	2	0	0	0	0	0	0	0	0	0	0	0	0	0	2	0	0	0	0	0	0	0	0	0	0	0	0	0	0	0	0	0	0	0	0	0	0	0	0	0	0	0	0	0	0	0	0	0	0
Otu009978	2	0	0	0	0	0	0	0	0	0	0	0	0	0	0	1	0	0	0	0	0	0	0	0	0	0	0	0	0	0	0	0	1	0	0	0	0	0	0	0	0	0	0	0	0	0	0	0	0
Otu009981	2	0	0	0	0	0	0	0	0	0	0	0	0	0	0	0	0	0	0	0	0	0	0	0	0	0	0	0	0	0	0	0	0	0	0	0	0	2	0	0	0	0	0	0	0	0	0	0	0
Otu009992	2	0	0	0	0	0	0	2	0	0	0	0	0	0	0	0	0	0	0	0	0	0	0	0	0	0	0	0	0	0	0	0	0	0	0	0	0	0	0	0	0	0	0	0	0	0.002706	0	0	0
Otu009999	2	0	0	0	0	0	0	0	0	0	0	0	0	0	0	0	0	0	0	0	0	0	0	2	0	0	0	0	0	0	0	0	0	0	0	0	0	0	0	0	0	0	0	0	0	0	0	0	0
Otu010007	2	2	0	0	0	0	0	0	0	0	0	0	0	0	0	0	0	0	0	0	0	0	0	0	0	0	0	0	0	0	0	0	0	0	0	0	0	0	0	0.003565	0	0	0	0	0	0	0	0	0
Otu010019	2	0	0	0	0	0	0	2	0	0	0	0	0	0	0	0	0	0	0	0	0	0	0	0	0	0	0	0	0	0	0	0	0	0	0	0	0	0	0	0	0	0	0	0	0	0.002706	0	0	0
Otu010021	2	0	0	0	0	0	0	0	0	0	0	0	0	0	0	0	0	0	0	0	0	0	0	0	2	0	0	0	0	0	0	0	0	0	0	0	0	0	0	0	0	0	0	0	0	0	0	0	0
Otu010025	2	0	0	0	0	0	0	0	0	0	0	0	0	0	0	0	0	0	0	0	0	0	0	0	1	0	0	0	0	0	0	0	0	0	0	0	1	0	0	0	0	0	0	0	0	0	0	0	0
Otu010032	2	0	0	0	0	0	0	0	0	0	0	0	0	0	0	0	0	0	0	0	0	0	0	0	0	0	2	0	0	0	0	0	0	0	0	0	0	0	0	0	0	0	0	0	0	0	0	0	0
Otu010037	2	0	0	0	0	0	1	0	1	0	0	0	0	0	0	0	0	0	0	0	0	0	0	0	0	0	0	0	0	0	0	0	0	0	0	0	0	0	0	0	0	0	0	0	0.006498	0	0.0026	0	0
Otu010042	2	0	0	0	0	0	0	0	0	0	0	0	0	0	0	0	0	0	0	0	0	0	0	0	2	0	0	0	0	0	0	0	0	0	0	0	0	0	0	0	0	0	0	0	0	0	0	0	0
Otu010075	2	0	0	0	0	0	0	1	0	0	0	0	0	1	0	0	0	0	0	0	0	0	0	0	0	0	0	0	0	0	0	0	0	0	0	0	0	0	0	0	0	0	0	0	0	0.001353	0	0	0
Otu010079	2	0	0	0	0	0	0	0	0	0	0	0	0	0	0	0	0	0	0	0	0	0	0	0	0	0	0	1	0	0	0	1	0	0	0	0	0	0	0	0	0	0	0	0	0	0	0	0	0
Otu010085	2	0	0	0	0	0	0	1	0	0	0	0	0	0	0	0	0	0	0	0	0	0	0	0	0	0	0	0	0	0	0	1	0	0	0	0	0	0	0	0	0	0	0	0	0	0.001353	0	0	0
Otu010109	2	0	0	0	0	0	0	0	0	0	0	0	0	0	0	0	0	0	0	0	1	0	0	0	0	0	0	0	0	0	0	0	1	0	0	0	0	0	0	0	0	0	0	0	0	0	0	0	0
Otu010112	2	0	0	0	0	0	0	0	0	0	0	0	2	0	0	0	0	0	0	0	0	0	0	0	0	0	0	0	0	0	0	0	0	0	0	0	0	0	0	0	0	0	0	0	0	0	0	0	0
Otu010114	2	0	0	0	0	0	0	0	0	0	0	0	0	0	0	0	0	0	0	0	0	0	2	0	0	0	0	0	0	0	0	0	0	0	0	0	0	0	0	0	0	0	0	0	0	0	0	0	0
Otu010175	2	0	0	0	0	1	0	0	0	0	0	0	0	0	0	0	0	0	0	0	0	0	0	0	0	0	0	0	1	0	0	0	0	0	0	0	0	0	0	0	0	0	0	0.001649	0	0	0	0	0
Otu010179	2	0	0	0	0	0	0	0	0	0	0	0	0	0	0	0	0	0	0	0	0	0	0	0	0	0	0	0	0	0	0	0	2	0	0	0	0	0	0	0	0	0	0	0	0	0	0	0	0
Otu010182	2	0	0	0	0	2	0	0	0	0	0	0	0	0	0	0	0	0	0	0	0	0	0	0	0	0	0	0	0	0	0	0	0	0	0	0	0	0	0	0	0	0	0	0.003298	0	0	0	0	0
Otu010202	2	0	0	0	0	0	0	0	0	0	0	0	0	0	0	0	0	0	0	0	0	0	0	0	0	0	0	0	2	0	0	0	0	0	0	0	0	0	0	0	0	0	0	0	0	0	0	0	0
Otu010206	2	0	0	0	0	0	0	0	0	0	0	0	0	0	0	0	0	0	0	0	0	0	0	0	0	0	0	0	0	0	0	1	1	0	0	0	0	0	0	0	0	0	0	0	0	0	0	0	0
Otu010208	2	0	0	0	2	0	0	0	0	0	0	0	0	0	0	0	0	0	0	0	0	0	0	0	0	0	0	0	0	0	0	0	0	0	0	0	0	0	0	0	0	0	0.037672	0	0	0	0	0	0
Otu010209	2	0	0	0	0	0	0	0	0	0	0	0	0	0	0	0	0	0	0	0	0	0	0	0	0	0	0	0	0	0	1	0	1	0	0	0	0	0	0	0	0	0	0	0	0	0	0	0	0
Otu010220	2	0	0	0	0	0	0	0	0	0	0	0	0	0	0	0	2	0	0	0	0	0	0	0	0	0	0	0	0	0	0	0	0	0	0	0	0	0	0	0	0	0	0	0	0	0	0	0	0
Otu010264	2	0	0	0	0	0	0	0	0	0	0	0	0	2	0	0	0	0	0	0	0	0	0	0	0	0	0	0	0	0	0	0	0	0	0	0	0	0	0	0	0	0	0	0	0	0	0	0	0
Otu010278	2	0	0	0	0	0	0	0	0	0	0	0	0	0	0	0	0	0	2	0	0	0	0	0	0	0	0	0	0	0	0	0	0	0	0	0	0	0	0	0	0	0	0	0	0	0	0	0	0
Otu010301	2	0	0	0	0	1	0	0	0	0	0	0	0	0	1	0	0	0	0	0	0	0	0	0	0	0	0	0	0	0	0	0	0	0	0	0	0	0	0	0	0	0	0	0.001649	0	0	0	0	0
Otu010309	2	0	0	0	0	0	0	0	0	0	0	0	0	0	0	0	0	0	0	0	0	1	1	0	0	0	0	0	0	0	0	0	0	0	0	0	0	0	0	0	0	0	0	0	0	0	0	0	0
Otu010316	2	0	0	0	0	0	0	0	0	0	0	0	0	0	0	0	0	0	0	0	0	0	0	0	0	0	0	0	0	0	0	0	0	0	0	2	0	0	0	0	0	0	0	0	0	0	0	0	0
Otu010318	2	0	0	0	0	1	0	0	0	0	0	1	0	0	0	0	0	0	0	0	0	0	0	0	0	0	0	0	0	0	0	0	0	0	0	0	0	0	0	0	0	0	0	0.001649	0	0	0	0	0
Otu010333	2	0	0	0	0	0	0	0	0	0	0	0	0	0	0	0	0	0	0	0	2	0	0	0	0	0	0	0	0	0	0	0	0	0	0	0	0	0	0	0	0	0	0	0	0	0	0	0	0
Otu010337	2	0	0	0	0	0	0	0	0	0	0	1	0	1	0	0	0	0	0	0	0	0	0	0	0	0	0	0	0	0	0	0	0	0	0	0	0	0	0	0	0	0	0	0	0	0	0	0	0
Otu010381	2	0	0	0	0	0	0	0	0	0	0	0	1	0	0	0	0	0	0	0	0	0	0	0	1	0	0	0	0	0	0	0	0	0	0	0	0	0	0	0	0	0	0	0	0	0	0	0	0
Otu010384	2	0	0	0	0	0	0	0	0	0	0	0	0	0	0	0	0	0	0	0	1	0	0	0	0	0	0	0	0	0	0	0	0	0	0	0	0	0	1	0	0	0	0	0	0	0	0	0	0
Otu010387	2	0	0	1	0	1	0	0	0	0	0	0	0	0	0	0	0	0	0	0	0	0	0	0	0	0	0	0	0	0	0	0	0	0	0	0	0	0	0	0	0	0.00571	0	0.001649	0	0	0	0	0
Otu010388	2	0	0	0	0	0	0	2	0	0	0	0	0	0	0	0	0	0	0	0	0	0	0	0	0	0	0	0	0	0	0	0	0	0	0	0	0	0	0	0	0	0	0	0	0	0.002706	0	0	0
Otu010393	2	0	0	0	0	0	0	0	0	0	0	0	0	0	0	0	0	0	0	0	0	0	0	2	0	0	0	0	0	0	0	0	0	0	0	0	0	0	0	0	0	0	0	0	0	0	0	0	0
Otu010401	2	0	0	0	0	0	0	0	0	0	0	0	0	0	0	0	0	2	0	0	0	0	0	0	0	0	0	0	0	0	0	0	0	0	0	0	0	0	0	0	0	0	0	0	0	0	0	0	0
Otu010403	2	0	0	0	0	0	0	0	0	0	0	0	0	0	0	0	0	2	0	0	0	0	0	0	0	0	0	0	0	0	0	0	0	0	0	0	0	0	0	0	0	0	0	0	0	0	0	0	0
Otu010408	2	0	0	0	0	0	0	0	0	0	0	0	0	0	0	0	0	0	0	0	0	0	2	0	0	0	0	0	0	0	0	0	0	0	0	0	0	0	0	0	0	0	0	0	0	0	0	0	0
Otu010452	2	0	0	0	0	0	0	0	0	0	0	0	0	0	0	0	0	0	0	0	0	0	0	2	0	0	0	0	0	0	0	0	0	0	0	0	0	0	0	0	0	0	0	0	0	0	0	0	0
Otu010478	2	0	0	0	0	0	0	0	0	0	0	0	0	0	0	0	0	0	0	0	0	0	0	0	0	1	0	0	0	0	0	1	0	0	0	0	0	0	0	0	0	0	0	0	0	0	0	0	0
Otu010496	2	0	0	0	0	0	0	0	0	0	0	1	0	0	0	1	0	0	0	0	0	0	0	0	0	0	0	0	0	0	0	0	0	0	0	0	0	0	0	0	0	0	0	0	0	0	0	0	0
Otu010509	2	0	0	0	0	0	0	0	0	0	0	0	0	0	0	0	0	0	0	0	0	0	0	0	2	0	0	0	0	0	0	0	0	0	0	0	0	0	0	0	0	0	0	0	0	0	0	0	0
Otu010512	2	0	0	0	0	0	0	0	0	0	0	2	0	0	0	0	0	0	0	0	0	0	0	0	0	0	0	0	0	0	0	0	0	0	0	0	0	0	0	0	0	0	0	0	0	0	0	0	0
Otu010531	2	0	0	0	0	0	0	0	0	0	0	0	0	0	0	0	0	0	0	0	0	0	0	0	0	0	0	0	0	0	0	1	0	0	1	0	0	0	0	0	0	0	0	0	0	0	0	0	0
Otu010533	2	0	0	0	0	0	0	0	0	0	0	0	0	0	0	0	0	0	0	0	0	0	1	0	0	0	0	0	0	1	0	0	0	0	0	0	0	0	0	0	0	0	0	0	0	0	0	0	0
Otu010545	2	0	0	0	0	0	0	0	0	0	0	0	0	0	0	0	0	0	0	0	0	0	0	0	0	0	0	0	0	2	0	0	0	0	0	0	0	0	0	0	0	0	0	0	0	0	0	0	0
Otu010556	2	0	0	0	0	0	0	0	0	0	0	0	0	0	0	0	0	0	0	0	0	0	2	0	0	0	0	0	0	0	0	0	0	0	0	0	0	0	0	0	0	0	0	0	0	0	0	0	0
Otu010571	2	0	0	0	0	0	0	0	0	0	0	0	0	0	0	0	0	0	0	0	0	0	0	0	0	0	0	0	0	0	0	2	0	0	0	0	0	0	0	0	0	0	0	0	0	0	0	0	0
Otu010590	2	0	0	0	0	0	0	0	0	0	1	0	0	0	1	0	0	0	0	0	0	0	0	0	0	0	0	0	0	0	0	0	0	0	0	0	0	0	0	0	0	0	0	0	0	0	0	0	0.013899
Otu010596	2	0	0	0	0	1	0	0	0	0	0	0	0	0	0	0	0	0	0	0	0	0	0	0	0	0	0	0	0	0	0	0	1	0	0	0	0	0	0	0	0	0	0	0.001649	0	0	0	0	0
Otu010603	2	0	0	0	1	0	0	0	0	0	0	0	0	0	0	0	0	0	0	0	0	0	0	0	0	0	1	0	0	0	0	0	0	0	0	0	0	0	0	0	0	0	0.018836	0	0	0	0	0	0
Otu010616	2	0	0	0	0	2	0	0	0	0	0	0	0	0	0	0	0	0	0	0	0	0	0	0	0	0	0	0	0	0	0	0	0	0	0	0	0	0	0	0	0	0	0	0.003298	0	0	0	0	0
Otu010636	2	0	0	0	0	0	0	0	0	0	0	0	0	0	0	0	0	0	0	0	2	0	0	0	0	0	0	0	0	0	0	0	0	0	0	0	0	0	0	0	0	0	0	0	0	0	0	0	0
Otu010637	2	0	0	0	0	0	0	0	0	0	0	0	0	0	0	0	0	0	0	0	0	0	0	0	0	0	0	0	0	0	0	0	0	0	0	0	0	2	0	0	0	0	0	0	0	0	0	0	0
Otu010640	2	0	0	0	0	0	0	0	0	0	0	0	0	0	0	0	0	0	0	0	1	0	0	0	0	0	0	0	0	0	0	0	0	0	0	0	0	1	0	0	0	0	0	0	0	0	0	0	0
Otu010667	2	0	0	0	0	0	0	0	0	0	0	0	0	0	0	0	0	0	0	0	0	0	0	0	0	0	0	0	0	0	1	1	0	0	0	0	0	0	0	0	0	0	0	0	0	0	0	0	0
Otu010684	2	0	0	0	0	0	0	0	0	0	0	0	0	0	0	0	0	0	0	0	0	0	2	0	0	0	0	0	0	0	0	0	0	0	0	0	0	0	0	0	0	0	0	0	0	0	0	0	0
Otu010702	2	0	0	0	0	0	0	0	0	0	0	1	0	1	0	0	0	0	0	0	0	0	0	0	0	0	0	0	0	0	0	0	0	0	0	0	0	0	0	0	0	0	0	0	0	0	0	0	0
Otu010706	2	0	0	0	0	1	0	0	0	0	0	0	0	1	0	0	0	0	0	0	0	0	0	0	0	0	0	0	0	0	0	0	0	0	0	0	0	0	0	0	0	0	0	0.001649	0	0	0	0	0
Otu010739	2	0	1	0	0	0	0	0	0	0	0	0	0	0	0	0	1	0	0	0	0	0	0	0	0	0	0	0	0	0	0	0	0	0	0	0	0	0	0	0	0.010006	0	0	0	0	0	0	0	0
Otu010742	2	0	0	0	0	0	0	0	0	0	0	0	0	0	0	0	0	0	0	0	0	0	0	0	0	0	0	0	0	0	0	0	0	0	0	0	0	1	1	0	0	0	0	0	0	0	0	0	0
Otu010761	2	0	0	0	0	0	0	0	0	0	0	0	0	0	0	0	0	0	0	0	0	0	0	0	2	0	0	0	0	0	0	0	0	0	0	0	0	0	0	0	0	0	0	0	0	0	0	0	0
Otu010762	2	0	0	0	0	0	0	0	0	0	0	0	0	0	0	0	0	0	0	0	0	0	1	0	0	0	0	0	0	0	0	0	0	0	0	0	0	0	1	0	0	0	0	0	0	0	0	0	0
Otu010767	2	0	0	0	0	0	0	0	0	0	1	0	0	0	0	0	1	0	0	0	0	0	0	0	0	0	0	0	0	0	0	0	0	0	0	0	0	0	0	0	0	0	0	0	0	0	0	0	0.013899
Otu010778	2	0	0	0	0	0	0	0	0	0	0	0	0	0	1	1	0	0	0	0	0	0	0	0	0	0	0	0	0	0	0	0	0	0	0	0	0	0	0	0	0	0	0	0	0	0	0	0	0
Otu010828	2	0	0	0	0	0	0	0	0	0	0	0	0	0	0	0	0	0	0	0	0	0	0	0	2	0	0	0	0	0	0	0	0	0	0	0	0	0	0	0	0	0	0	0	0	0	0	0	0
Otu010862	2	1	0	0	1	0	0	0	0	0	0	0	0	0	0	0	0	0	0	0	0	0	0	0	0	0	0	0	0	0	0	0	0	0	0	0	0	0	0	0.001783	0	0	0.018836	0	0	0	0	0	0
Otu010864	2	0	0	0	0	0	0	0	0	0	0	0	0	0	0	0	0	0	0	0	0	0	0	0	0	0	0	0	0	0	0	0	2	0	0	0	0	0	0	0	0	0	0	0	0	0	0	0	0
Otu010885	2	0	0	0	0	0	0	0	0	0	0	0	0	0	0	0	0	0	0	0	0	0	0	2	0	0	0	0	0	0	0	0	0	0	0	0	0	0	0	0	0	0	0	0	0	0	0	0	0
Otu010908	2	0	0	1	0	0	0	0	0	0	1	0	0	0	0	0	0	0	0	0	0	0	0	0	0	0	0	0	0	0	0	0	0	0	0	0	0	0	0	0	0	0.00571	0	0	0	0	0	0	0.013899
Otu010920	2	0	0	0	0	0	0	0	0	0	0	0	0	0	0	0	0	0	2	0	0	0	0	0	0	0	0	0	0	0	0	0	0	0	0	0	0	0	0	0	0	0	0	0	0	0	0	0	0
Otu010923	2	0	0	0	0	0	0	0	0	0	0	0	0	0	0	0	0	0	0	0	0	0	0	0	0	0	0	2	0	0	0	0	0	0	0	0	0	0	0	0	0	0	0	0	0	0	0	0	0
Otu010937	2	0	0	0	0	0	0	0	0	0	0	0	0	0	0	0	0	0	0	2	0	0	0	0	0	0	0	0	0	0	0	0	0	0	0	0	0	0	0	0	0	0	0	0	0	0	0	0	0
Otu010938	2	2	0	0	0	0	0	0	0	0	0	0	0	0	0	0	0	0	0	0	0	0	0	0	0	0	0	0	0	0	0	0	0	0	0	0	0	0	0	0.003565	0	0	0	0	0	0	0	0	0
Otu010940	2	0	0	0	0	0	0	0	0	0	0	0	0	0	0	0	0	0	0	0	0	0	0	0	0	0	2	0	0	0	0	0	0	0	0	0	0	0	0	0	0	0	0	0	0	0	0	0	0
Otu010955	2	0	0	0	0	0	0	0	0	0	0	0	2	0	0	0	0	0	0	0	0	0	0	0	0	0	0	0	0	0	0	0	0	0	0	0	0	0	0	0	0	0	0	0	0	0	0	0	0
Otu010982	2	0	0	0	0	0	0	0	0	0	0	0	0	0	0	0	0	0	0	0	0	0	2	0	0	0	0	0	0	0	0	0	0	0	0	0	0	0	0	0	0	0	0	0	0	0	0	0	0
Otu010992	2	0	0	0	0	0	0	0	0	0	0	0	0	0	0	0	0	0	0	0	0	0	0	0	0	1	0	1	0	0	0	0	0	0	0	0	0	0	0	0	0	0	0	0	0	0	0	0	0
Otu011009	2	0	0	0	0	0	0	0	0	0	0	0	0	0	0	0	0	0	0	2	0	0	0	0	0	0	0	0	0	0	0	0	0	0	0	0	0	0	0	0	0	0	0	0	0	0	0	0	0
Otu011017	2	0	0	0	0	0	0	0	0	0	0	0	0	0	0	0	0	0	0	2	0	0	0	0	0	0	0	0	0	0	0	0	0	0	0	0	0	0	0	0	0	0	0	0	0	0	0	0	0
Otu011044	2	0	0	0	0	0	0	0	0	0	0	2	0	0	0	0	0	0	0	0	0	0	0	0	0	0	0	0	0	0	0	0	0	0	0	0	0	0	0	0	0	0	0	0	0	0	0	0	0
Otu011074	2	0	0	0	0	0	2	0	0	0	0	0	0	0	0	0	0	0	0	0	0	0	0	0	0	0	0	0	0	0	0	0	0	0	0	0	0	0	0	0	0	0	0	0	0.012995	0	0	0	0
Otu011077	2	0	0	0	0	0	0	0	0	0	0	0	0	0	0	0	0	0	1	0	0	0	0	0	0	0	0	0	1	0	0	0	0	0	0	0	0	0	0	0	0	0	0	0	0	0	0	0	0
Otu011078	2	0	0	0	0	0	0	0	0	0	0	0	0	0	0	0	0	0	0	0	0	0	2	0	0	0	0	0	0	0	0	0	0	0	0	0	0	0	0	0	0	0	0	0	0	0	0	0	0
Otu011087	2	0	0	0	0	0	2	0	0	0	0	0	0	0	0	0	0	0	0	0	0	0	0	0	0	0	0	0	0	0	0	0	0	0	0	0	0	0	0	0	0	0	0	0	0.012995	0	0	0	0
Otu011114	2	0	0	0	0	0	0	0	0	0	0	0	0	0	0	0	2	0	0	0	0	0	0	0	0	0	0	0	0	0	0	0	0	0	0	0	0	0	0	0	0	0	0	0	0	0	0	0	0
Otu011144	2	0	0	0	0	0	0	0	0	0	2	0	0	0	0	0	0	0	0	0	0	0	0	0	0	0	0	0	0	0	0	0	0	0	0	0	0	0	0	0	0	0	0	0	0	0	0	0	0.027797
Otu011152	2	0	0	0	0	0	0	0	0	0	0	0	0	0	0	0	0	0	0	0	0	0	2	0	0	0	0	0	0	0	0	0	0	0	0	0	0	0	0	0	0	0	0	0	0	0	0	0	0
Otu011162	2	0	0	0	0	0	0	0	0	0	0	0	0	0	0	0	0	0	0	0	0	0	0	0	0	0	0	0	0	0	0	0	0	0	0	0	0	0	2	0	0	0	0	0	0	0	0	0	0
Otu011177	2	0	0	0	0	0	0	0	0	0	0	0	0	0	0	0	0	0	0	0	0	0	0	0	0	0	0	0	0	0	0	0	0	0	2	0	0	0	0	0	0	0	0	0	0	0	0	0	0
Otu011189	2	0	0	0	0	0	0	0	0	0	0	0	0	1	0	0	1	0	0	0	0	0	0	0	0	0	0	0	0	0	0	0	0	0	0	0	0	0	0	0	0	0	0	0	0	0	0	0	0
Otu011218	2	0	0	0	0	0	0	0	0	0	0	0	0	0	0	0	0	0	0	0	0	0	0	0	0	0	2	0	0	0	0	0	0	0	0	0	0	0	0	0	0	0	0	0	0	0	0	0	0
Otu011231	2	0	0	0	0	0	0	0	0	0	0	0	0	0	0	0	0	0	0	0	0	0	0	0	0	0	0	0	0	0	2	0	0	0	0	0	0	0	0	0	0	0	0	0	0	0	0	0	0
Otu011235	2	0	0	0	0	0	0	0	0	0	0	0	0	0	1	0	1	0	0	0	0	0	0	0	0	0	0	0	0	0	0	0	0	0	0	0	0	0	0	0	0	0	0	0	0	0	0	0	0
Otu011260	2	0	0	0	0	0	2	0	0	0	0	0	0	0	0	0	0	0	0	0	0	0	0	0	0	0	0	0	0	0	0	0	0	0	0	0	0	0	0	0	0	0	0	0	0.012995	0	0	0	0
Otu011266	2	0	0	0	0	0	0	0	0	0	0	0	0	0	0	0	0	0	0	0	0	0	0	2	0	0	0	0	0	0	0	0	0	0	0	0	0	0	0	0	0	0	0	0	0	0	0	0	0
Otu011285	2	0	0	0	0	0	0	0	0	0	0	0	0	0	0	0	0	2	0	0	0	0	0	0	0	0	0	0	0	0	0	0	0	0	0	0	0	0	0	0	0	0	0	0	0	0	0	0	0
Otu011305	2	0	0	0	0	0	0	0	0	0	0	0	0	0	0	0	0	0	0	0	0	0	0	0	0	0	0	0	0	0	0	1	0	1	0	0	0	0	0	0	0	0	0	0	0	0	0	0	0
Otu011307	2	0	0	0	0	0	0	0	0	0	0	2	0	0	0	0	0	0	0	0	0	0	0	0	0	0	0	0	0	0	0	0	0	0	0	0	0	0	0	0	0	0	0	0	0	0	0	0	0
Otu011310	2	0	0	0	0	0	0	0	0	0	0	0	0	0	0	0	0	0	0	0	0	0	0	0	0	0	0	0	0	0	1	0	0	0	0	0	0	0	1	0	0	0	0	0	0	0	0	0	0
Otu011314	2	0	0	0	0	0	0	0	0	0	0	0	0	0	0	0	0	0	0	0	0	0	0	0	0	0	0	0	0	0	0	0	1	0	0	0	0	1	0	0	0	0	0	0	0	0	0	0	0
Otu011322	2	0	0	0	0	0	0	0	0	0	0	0	0	0	0	0	0	0	0	0	0	0	0	0	0	0	0	1	0	0	0	0	0	1	0	0	0	0	0	0	0	0	0	0	0	0	0	0	0
Otu011335	2	2	0	0	0	0	0	0	0	0	0	0	0	0	0	0	0	0	0	0	0	0	0	0	0	0	0	0	0	0	0	0	0	0	0	0	0	0	0	0.003565	0	0	0	0	0	0	0	0	0
Otu011341	2	0	0	0	0	0	0	0	0	0	0	0	0	0	0	0	0	0	0	0	0	0	0	2	0	0	0	0	0	0	0	0	0	0	0	0	0	0	0	0	0	0	0	0	0	0	0	0	0
Otu011356	2	0	0	0	0	0	0	0	0	0	0	0	0	0	0	0	0	0	0	0	0	0	0	0	0	0	1	0	0	0	0	0	1	0	0	0	0	0	0	0	0	0	0	0	0	0	0	0	0
Otu011361	2	0	0	0	0	0	0	0	0	0	0	0	0	0	0	0	0	0	0	0	0	0	0	0	0	0	0	0	0	0	0	0	0	0	0	0	0	2	0	0	0	0	0	0	0	0	0	0	0
Otu011395	2	0	0	0	0	0	0	0	0	0	0	0	0	2	0	0	0	0	0	0	0	0	0	0	0	0	0	0	0	0	0	0	0	0	0	0	0	0	0	0	0	0	0	0	0	0	0	0	0
Otu011421	2	0	0	0	0	0	0	0	0	0	0	0	0	0	0	0	0	0	0	0	0	0	0	0	0	0	0	0	0	0	0	0	0	2	0	0	0	0	0	0	0	0	0	0	0	0	0	0	0
Otu011431	2	0	0	0	0	0	0	0	0	0	0	0	0	0	0	0	0	0	0	0	0	0	0	0	0	0	0	2	0	0	0	0	0	0	0	0	0	0	0	0	0	0	0	0	0	0	0	0	0
Otu011434	2	0	0	0	0	0	0	0	0	0	0	0	0	0	0	0	0	0	0	0	0	0	0	0	0	0	0	0	0	0	0	0	0	0	0	0	0	1	1	0	0	0	0	0	0	0	0	0	0
Otu011449	2	0	0	0	0	0	0	0	0	0	0	0	0	0	0	0	0	0	0	0	0	0	0	0	0	0	0	0	0	0	0	0	2	0	0	0	0	0	0	0	0	0	0	0	0	0	0	0	0
Otu011475	2	0	0	0	0	2	0	0	0	0	0	0	0	0	0	0	0	0	0	0	0	0	0	0	0	0	0	0	0	0	0	0	0	0	0	0	0	0	0	0	0	0	0	0.003298	0	0	0	0	0
Otu011476	2	0	0	0	0	0	0	0	0	0	0	0	0	0	0	0	0	0	0	0	0	0	2	0	0	0	0	0	0	0	0	0	0	0	0	0	0	0	0	0	0	0	0	0	0	0	0	0	0
Otu011478	2	0	0	0	0	0	0	0	0	0	0	0	0	0	0	0	0	0	0	0	1	0	0	0	0	0	0	1	0	0	0	0	0	0	0	0	0	0	0	0	0	0	0	0	0	0	0	0	0
Otu011491	2	0	0	0	0	0	0	0	0	0	0	0	0	0	0	0	0	2	0	0	0	0	0	0	0	0	0	0	0	0	0	0	0	0	0	0	0	0	0	0	0	0	0	0	0	0	0	0	0
Otu011503	2	0	0	0	0	0	0	0	0	0	0	0	0	0	0	0	0	0	0	0	0	0	0	0	0	0	0	0	0	0	2	0	0	0	0	0	0	0	0	0	0	0	0	0	0	0	0	0	0
Otu011524	2	0	2	0	0	0	0	0	0	0	0	0	0	0	0	0	0	0	0	0	0	0	0	0	0	0	0	0	0	0	0	0	0	0	0	0	0	0	0	0	0.020012	0	0	0	0	0	0	0	0
Otu011526	2	0	0	0	0	0	0	0	2	0	0	0	0	0	0	0	0	0	0	0	0	0	0	0	0	0	0	0	0	0	0	0	0	0	0	0	0	0	0	0	0	0	0	0	0	0	0.0052	0	0
Otu011528	2	0	0	0	0	0	0	0	0	0	0	0	0	0	0	0	0	2	0	0	0	0	0	0	0	0	0	0	0	0	0	0	0	0	0	0	0	0	0	0	0	0	0	0	0	0	0	0	0
Otu011545	2	0	0	0	0	0	0	0	0	0	0	0	2	0	0	0	0	0	0	0	0	0	0	0	0	0	0	0	0	0	0	0	0	0	0	0	0	0	0	0	0	0	0	0	0	0	0	0	0
Otu011556	2	0	0	0	1	0	0	0	0	0	0	0	1	0	0	0	0	0	0	0	0	0	0	0	0	0	0	0	0	0	0	0	0	0	0	0	0	0	0	0	0	0	0.018836	0	0	0	0	0	0
Otu011601	2	0	0	0	0	1	0	0	0	0	0	0	0	0	0	0	0	0	0	0	0	0	0	0	0	0	0	0	0	0	1	0	0	0	0	0	0	0	0	0	0	0	0	0.001649	0	0	0	0	0
Otu011605	2	0	0	0	0	0	0	0	0	0	0	0	0	0	0	0	0	0	0	0	0	0	0	2	0	0	0	0	0	0	0	0	0	0	0	0	0	0	0	0	0	0	0	0	0	0	0	0	0
Otu011610	2	1	0	0	0	0	0	0	0	0	0	0	0	0	0	0	1	0	0	0	0	0	0	0	0	0	0	0	0	0	0	0	0	0	0	0	0	0	0	0.001783	0	0	0	0	0	0	0	0	0
Otu011615	2	0	0	0	0	0	0	0	0	0	0	0	0	0	0	0	0	0	0	0	0	0	0	0	0	2	0	0	0	0	0	0	0	0	0	0	0	0	0	0	0	0	0	0	0	0	0	0	0
Otu011620	2	0	0	0	0	0	0	0	0	0	0	0	0	0	0	0	1	1	0	0	0	0	0	0	0	0	0	0	0	0	0	0	0	0	0	0	0	0	0	0	0	0	0	0	0	0	0	0	0
Otu011629	2	0	0	0	0	0	0	0	0	0	0	0	0	0	0	0	0	0	0	0	0	0	0	0	0	0	0	0	0	0	0	0	0	0	0	0	0	2	0	0	0	0	0	0	0	0	0	0	0
Otu011664	2	0	0	0	0	0	0	0	0	0	0	0	0	0	0	0	0	0	0	0	0	0	0	0	0	0	0	0	0	0	0	0	0	0	0	0	0	1	1	0	0	0	0	0	0	0	0	0	0
Otu011686	2	0	0	0	0	0	0	0	0	0	0	0	1	0	0	0	1	0	0	0	0	0	0	0	0	0	0	0	0	0	0	0	0	0	0	0	0	0	0	0	0	0	0	0	0	0	0	0	0
Otu011692	2	0	0	0	0	0	0	0	0	0	0	0	0	0	0	0	0	0	2	0	0	0	0	0	0	0	0	0	0	0	0	0	0	0	0	0	0	0	0	0	0	0	0	0	0	0	0	0	0
Otu011696	2	0	0	0	0	0	0	0	0	0	0	0	0	0	0	0	0	0	0	0	0	0	0	0	0	0	0	0	0	0	0	0	2	0	0	0	0	0	0	0	0	0	0	0	0	0	0	0	0
Otu011729	2	1	0	0	0	0	0	0	0	0	0	0	0	0	0	1	0	0	0	0	0	0	0	0	0	0	0	0	0	0	0	0	0	0	0	0	0	0	0	0.001783	0	0	0	0	0	0	0	0	0
Otu011752	2	0	0	0	0	0	0	0	0	0	0	0	0	0	0	0	0	0	0	0	0	0	0	0	0	0	0	0	0	0	0	0	2	0	0	0	0	0	0	0	0	0	0	0	0	0	0	0	0
Otu011765	2	0	0	0	0	2	0	0	0	0	0	0	0	0	0	0	0	0	0	0	0	0	0	0	0	0	0	0	0	0	0	0	0	0	0	0	0	0	0	0	0	0	0	0.003298	0	0	0	0	0
Otu011772	2	0	0	0	0	0	0	0	0	0	0	0	0	0	0	0	0	0	0	0	0	0	0	0	0	0	0	2	0	0	0	0	0	0	0	0	0	0	0	0	0	0	0	0	0	0	0	0	0
Otu011774	2	0	0	0	0	0	0	0	0	0	0	0	0	0	0	0	0	0	0	0	0	0	0	0	0	1	0	0	0	0	0	0	1	0	0	0	0	0	0	0	0	0	0	0	0	0	0	0	0
Otu011780	2	0	0	1	0	0	0	0	0	0	0	0	0	0	0	0	0	0	0	0	1	0	0	0	0	0	0	0	0	0	0	0	0	0	0	0	0	0	0	0	0	0.00571	0	0	0	0	0	0	0
Otu011792	2	2	0	0	0	0	0	0	0	0	0	0	0	0	0	0	0	0	0	0	0	0	0	0	0	0	0	0	0	0	0	0	0	0	0	0	0	0	0	0.003565	0	0	0	0	0	0	0	0	0
Otu011808	2	0	0	0	0	0	0	0	0	0	0	0	0	0	2	0	0	0	0	0	0	0	0	0	0	0	0	0	0	0	0	0	0	0	0	0	0	0	0	0	0	0	0	0	0	0	0	0	0
Otu011809	2	0	0	0	0	0	0	0	0	0	0	0	0	0	0	0	0	0	0	2	0	0	0	0	0	0	0	0	0	0	0	0	0	0	0	0	0	0	0	0	0	0	0	0	0	0	0	0	0
Otu011811	2	0	0	0	0	0	0	0	0	0	0	0	0	0	0	0	0	0	0	0	0	0	0	0	0	0	0	2	0	0	0	0	0	0	0	0	0	0	0	0	0	0	0	0	0	0	0	0	0
Otu011814	2	0	0	2	0	0	0	0	0	0	0	0	0	0	0	0	0	0	0	0	0	0	0	0	0	0	0	0	0	0	0	0	0	0	0	0	0	0	0	0	0	0.01142	0	0	0	0	0	0	0
Otu011830	2	0	0	0	0	0	0	2	0	0	0	0	0	0	0	0	0	0	0	0	0	0	0	0	0	0	0	0	0	0	0	0	0	0	0	0	0	0	0	0	0	0	0	0	0	0.002706	0	0	0
Otu011852	2	0	0	0	0	0	0	0	0	0	0	0	0	0	0	0	0	0	0	0	0	0	0	0	0	0	0	0	0	0	0	0	0	1	0	0	1	0	0	0	0	0	0	0	0	0	0	0	0
Otu011869	2	0	0	0	0	2	0	0	0	0	0	0	0	0	0	0	0	0	0	0	0	0	0	0	0	0	0	0	0	0	0	0	0	0	0	0	0	0	0	0	0	0	0	0.003298	0	0	0	0	0
Otu011871	2	0	0	0	0	0	0	0	0	0	0	0	0	0	0	0	0	0	0	0	0	0	0	0	0	0	2	0	0	0	0	0	0	0	0	0	0	0	0	0	0	0	0	0	0	0	0	0	0
Otu011877	2	0	0	0	0	0	0	0	0	0	0	0	0	0	0	0	0	0	0	0	0	0	0	0	0	2	0	0	0	0	0	0	0	0	0	0	0	0	0	0	0	0	0	0	0	0	0	0	0
Otu011889	2	0	0	0	0	0	0	1	0	0	0	0	0	0	0	0	1	0	0	0	0	0	0	0	0	0	0	0	0	0	0	0	0	0	0	0	0	0	0	0	0	0	0	0	0	0.001353	0	0	0
Otu011909	2	0	0	1	0	0	0	0	0	0	0	0	0	0	0	0	0	0	0	0	0	1	0	0	0	0	0	0	0	0	0	0	0	0	0	0	0	0	0	0	0	0.00571	0	0	0	0	0	0	0
Otu011916	2	0	0	0	0	0	0	0	0	0	0	0	0	0	0	0	0	0	0	0	0	0	0	0	0	0	0	0	0	0	2	0	0	0	0	0	0	0	0	0	0	0	0	0	0	0	0	0	0
Otu011919	2	0	0	0	0	0	0	0	0	0	0	0	0	0	0	0	0	0	0	1	0	0	0	0	0	0	0	0	0	0	0	0	0	0	0	0	0	1	0	0	0	0	0	0	0	0	0	0	0
Otu011930	2	0	0	0	0	0	0	0	0	0	0	0	0	0	2	0	0	0	0	0	0	0	0	0	0	0	0	0	0	0	0	0	0	0	0	0	0	0	0	0	0	0	0	0	0	0	0	0	0
Otu011947	2	0	1	0	0	0	0	0	0	0	0	0	0	0	0	0	0	0	0	0	1	0	0	0	0	0	0	0	0	0	0	0	0	0	0	0	0	0	0	0	0.010006	0	0	0	0	0	0	0	0
Otu011979	2	0	0	0	0	0	0	0	0	0	0	0	0	0	0	0	0	0	0	0	0	0	0	0	1	0	0	0	0	0	0	0	1	0	0	0	0	0	0	0	0	0	0	0	0	0	0	0	0
Otu011980	2	0	0	0	0	0	0	0	0	0	0	0	0	0	0	0	0	1	0	1	0	0	0	0	0	0	0	0	0	0	0	0	0	0	0	0	0	0	0	0	0	0	0	0	0	0	0	0	0
Otu011989	2	0	0	0	0	1	0	1	0	0	0	0	0	0	0	0	0	0	0	0	0	0	0	0	0	0	0	0	0	0	0	0	0	0	0	0	0	0	0	0	0	0	0	0.001649	0	0.001353	0	0	0
Otu011997	2	0	0	0	0	0	0	0	0	0	0	0	0	0	0	0	0	0	0	0	0	0	2	0	0	0	0	0	0	0	0	0	0	0	0	0	0	0	0	0	0	0	0	0	0	0	0	0	0
Otu012018	2	0	0	0	0	0	0	2	0	0	0	0	0	0	0	0	0	0	0	0	0	0	0	0	0	0	0	0	0	0	0	0	0	0	0	0	0	0	0	0	0	0	0	0	0	0.002706	0	0	0
Otu012031	2	0	0	0	0	0	0	0	0	0	0	0	0	0	0	0	0	0	0	0	0	0	1	0	0	0	0	0	0	0	0	0	0	0	0	0	0	1	0	0	0	0	0	0	0	0	0	0	0
Otu012043	2	0	0	0	0	0	0	0	0	0	0	0	0	0	0	0	0	0	0	0	0	0	0	0	0	0	1	1	0	0	0	0	0	0	0	0	0	0	0	0	0	0	0	0	0	0	0	0	0
Otu012047	2	0	0	0	0	0	0	0	0	0	0	1	0	0	1	0	0	0	0	0	0	0	0	0	0	0	0	0	0	0	0	0	0	0	0	0	0	0	0	0	0	0	0	0	0	0	0	0	0
Otu012093	2	0	0	0	0	0	0	0	0	0	0	0	0	0	0	0	0	0	1	0	0	0	0	0	0	0	0	0	1	0	0	0	0	0	0	0	0	0	0	0	0	0	0	0	0	0	0	0	0
Otu012136	2	0	0	0	0	0	0	0	0	0	0	0	0	0	0	0	0	0	0	0	0	0	0	0	0	0	0	0	0	0	0	1	0	0	0	0	0	0	1	0	0	0	0	0	0	0	0	0	0
Otu012145	2	0	0	0	0	0	0	0	0	0	0	0	0	0	0	0	0	0	0	0	0	1	0	0	0	0	0	0	0	0	0	0	1	0	0	0	0	0	0	0	0	0	0	0	0	0	0	0	0
Otu012155	2	0	0	0	0	0	0	0	0	0	0	0	0	2	0	0	0	0	0	0	0	0	0	0	0	0	0	0	0	0	0	0	0	0	0	0	0	0	0	0	0	0	0	0	0	0	0	0	0
Otu012160	2	0	0	0	0	0	0	0	0	0	0	0	0	0	0	0	0	0	0	0	0	0	0	0	0	0	0	0	0	0	0	0	2	0	0	0	0	0	0	0	0	0	0	0	0	0	0	0	0
Otu012175	2	0	0	0	0	0	0	0	0	0	0	0	0	0	0	0	0	0	0	0	0	0	0	0	0	0	0	0	0	0	0	0	1	0	0	0	0	1	0	0	0	0	0	0	0	0	0	0	0
Otu012179	2	0	0	0	1	0	0	0	0	0	0	0	0	0	0	0	0	0	0	0	0	0	0	0	0	0	0	0	0	0	0	1	0	0	0	0	0	0	0	0	0	0	0.018836	0	0	0	0	0	0
Otu012187	2	0	0	0	0	0	0	0	0	0	0	0	0	0	0	0	0	0	0	0	0	0	0	0	0	0	0	2	0	0	0	0	0	0	0	0	0	0	0	0	0	0	0	0	0	0	0	0	0
Otu012268	2	0	0	0	0	0	0	0	0	0	0	0	0	0	0	0	0	0	0	0	0	0	0	0	0	0	0	0	0	0	0	0	0	0	0	0	0	0	2	0	0	0	0	0	0	0	0	0	0
Otu012278	2	0	0	0	0	0	0	0	0	0	0	0	0	0	1	0	0	0	0	0	0	0	0	0	0	0	0	0	0	0	0	0	0	0	0	0	0	0	1	0	0	0	0	0	0	0	0	0	0
Otu012290	2	0	0	0	0	1	0	0	0	0	0	0	0	0	0	1	0	0	0	0	0	0	0	0	0	0	0	0	0	0	0	0	0	0	0	0	0	0	0	0	0	0	0	0.001649	0	0	0	0	0
Otu012294	2	0	0	0	0	0	0	0	0	0	0	0	0	0	0	0	0	0	0	0	0	0	0	0	0	0	2	0	0	0	0	0	0	0	0	0	0	0	0	0	0	0	0	0	0	0	0	0	0
Otu012305	2	0	0	0	0	0	0	0	0	0	0	0	0	0	0	0	0	0	0	0	0	0	0	0	0	0	0	0	0	0	0	0	1	0	1	0	0	0	0	0	0	0	0	0	0	0	0	0	0
Otu012311	2	0	0	0	0	0	0	0	0	0	0	2	0	0	0	0	0	0	0	0	0	0	0	0	0	0	0	0	0	0	0	0	0	0	0	0	0	0	0	0	0	0	0	0	0	0	0	0	0
Otu012359	2	0	0	0	0	0	0	0	0	0	0	0	2	0	0	0	0	0	0	0	0	0	0	0	0	0	0	0	0	0	0	0	0	0	0	0	0	0	0	0	0	0	0	0	0	0	0	0	0
Otu012368	2	0	0	0	0	0	0	0	0	0	0	0	0	0	0	0	0	0	0	0	0	0	0	0	0	0	0	2	0	0	0	0	0	0	0	0	0	0	0	0	0	0	0	0	0	0	0	0	0
Otu012380	2	0	0	0	0	0	0	0	0	0	0	0	0	0	0	0	0	0	0	0	2	0	0	0	0	0	0	0	0	0	0	0	0	0	0	0	0	0	0	0	0	0	0	0	0	0	0	0	0
Otu012388	2	0	0	0	0	0	0	0	0	0	0	0	0	0	0	0	0	0	0	0	2	0	0	0	0	0	0	0	0	0	0	0	0	0	0	0	0	0	0	0	0	0	0	0	0	0	0	0	0
Otu012412	2	0	0	0	0	0	0	0	0	0	0	0	0	2	0	0	0	0	0	0	0	0	0	0	0	0	0	0	0	0	0	0	0	0	0	0	0	0	0	0	0	0	0	0	0	0	0	0	0
Otu012423	2	0	0	0	0	0	0	0	0	0	0	0	0	0	0	0	0	0	0	0	0	0	0	0	0	0	0	2	0	0	0	0	0	0	0	0	0	0	0	0	0	0	0	0	0	0	0	0	0
Otu012430	2	0	0	0	0	0	0	0	0	0	0	0	0	0	0	0	0	0	0	0	0	1	1	0	0	0	0	0	0	0	0	0	0	0	0	0	0	0	0	0	0	0	0	0	0	0	0	0	0
Otu012436	2	0	0	0	0	0	0	0	0	0	0	0	0	0	0	0	0	0	0	0	0	0	0	0	0	0	0	0	1	0	0	1	0	0	0	0	0	0	0	0	0	0	0	0	0	0	0	0	0
Otu012437	2	0	0	1	0	0	0	1	0	0	0	0	0	0	0	0	0	0	0	0	0	0	0	0	0	0	0	0	0	0	0	0	0	0	0	0	0	0	0	0	0	0.00571	0	0	0	0.001353	0	0	0
Otu012446	2	0	0	0	0	0	0	0	0	0	0	2	0	0	0	0	0	0	0	0	0	0	0	0	0	0	0	0	0	0	0	0	0	0	0	0	0	0	0	0	0	0	0	0	0	0	0	0	0
Otu012447	2	0	0	0	1	0	0	0	0	1	0	0	0	0	0	0	0	0	0	0	0	0	0	0	0	0	0	0	0	0	0	0	0	0	0	0	0	0	0	0	0	0	0.018836	0	0	0	0	0.009163	0
	765428
[truncated: 35 more columns]
